# Supplementary material for: Combined Transcriptome and Proteome Profiling for Role of pfEMP1 in Antimalarial Mechanism of Action of Dihydroartemisinin
Source: Microbiol Spectr. 2021 Dec 15;9(3):e01278-21. doi: 10.1128/Spectrum.01278-21 (PMC8672878; doi:10.1128/Spectrum.01278-21)
Supplement: SUPPLEMENTAL FILE 1 — Supplemental material. Download SPECTRUM01278-21_Supp_1_seq10.xlsx, XLSX file, 1.2 MB [file spectrum01278-21_supp_1_seq10.xlsx]

## Sheet: TableS1
Table S1 Data information of ring stage of 3D7 plasmodium transcriptome after DHA treatment.
Sample	Raw Reads	Raw Bases(G)	Clean Reads	Clean Bases(G)	Error Rate	Q20	Q30	GC Content
ctrl_1_1	24390455	3.65	23677809	3.55	0.0002	0.981	0.9458	0.2832
ctrl_1_2	24390455	3.65	23677809	3.55	0.0004	0.9442	0.8652	0.2831
ctrl_2_1	24895917	3.73	24164753	3.62	0.0002	0.9808	0.9461	0.2841
ctrl_2_2	24895917	3.73	24164753	3.62	0.0003	0.9645	0.9104	0.2825
ctrl_3_1	27827761	4.17	26988588	4.05	0.0002	0.981	0.9464	0.2849
ctrl_3_2	27827761	4.17	26988588	4.05	0.0003	0.9651	0.9117	0.2836
DHA_1_1	25101933	3.76	24325356	3.65	0.0002	0.9806	0.9458	0.2836
DHA_1_2	25101933	3.76	24325356	3.65	0.0003	0.9654	0.9131	0.2818
DHA_2_1	28222755	4.23	27380948	4.11	0.0002	0.981	0.9463	0.2842
DHA_2_2	28222755	4.23	27380948	4.11	0.0003	0.9621	0.9049	0.2829
DHA_3_1	28363853	4.25	27635872	4.15	0.0002	0.9813	0.9468	0.2844
DHA_3_2	28363853	4.25	27635872	4.15	0.0003	0.9671	0.916	0.2829

## Sheet: TableS2 
Table S2 FPKM values of gene expression
gene ID	ctrl_1 FPKM	ctrl_2 FPKM	ctrl_3 FPKM	DHA_1 FPKM	DHA_2 FPKM	DHA_3 FPKM	GeneName	Descrition
ENSRNA049713445	0	0	0	0	0	0	tRNA-Val	-
ENSRNA049713473	0	0	0	0	0	0	tRNA-Gly	-
ENSRNA049713476	0	0	0	0	0	0	tRNA-Leu	-
Novel00001	0.593337	0.7328	0.7015	0.929461	0.623505	0.724798	-	-
Novel00002	0	0.155028	0.624745	0.462354	0.956322	0.741122	-	-
Novel00003	0.47658	0.46682	0.50166	0.603303	0.370243	0.730361	-	-
Novel00004	0.633078	0.620114	0.507039	0.50926	0.54647	0.210912	-	-
Novel00005	0	0	0	0	0	0	-	-
Novel00006	0.39067	0.574004	0.257018	0.634037	0.955467	0.60979	-	-
Novel00007	15.4248	18.5351	12.8263	14.6852	13.7106	9.95925	-	-
Novel00008	1.36185	1.33397	1.5928	2.21022	2.42946	2.08705	-	-
Novel00009	0.40596	0.516941	0.391714	0.830154	0.805972	0.656699	-	-
Novel00010	0.0176053	0	0.0154432	0	0	0.0299781	-	-
Novel00011	1.06832	1.0852	0.971825	1.97785	1.49141	1.14537	-	-
Novel00012	0.420969	0.471255	0.527527	0.351366	0.103822	0.563215	-	-
Novel00013	1.05925	1.22621	1.14034	1.40655	1.08058	1.27077	-	-
Novel00014	0.0163976	0.0321235	0.0575349	0.0479023	0.0707714	0.0139607	-	-
Novel00015	16.9211	15.1363	14.9657	15.456	16.1453	13.0968	-	-
Novel00016	0.678954	1.3301	1.14151	0.991717	0.586069	0.770741	-	-
Novel00017	0	0	0	0	0	0	-	-
Novel00018	1.53599	1.33094	1.11416	2.58872	1.9378	1.78556	-	-
Novel00019	0.937524	0.973981	0.523336	1.74287	1.6921	1.11264	-	-
Novel00020	0.523439	0.32045	0.688732	0.382282	0.282394	0.557065	-	-
Novel00021	5.78048	7.26778	5.44897	6.46899	6.18125	5.06837	-	-
Novel00022	0.362225	1.41923	0.529566	0.705448	0.416894	0.822388	-	-
Novel00023	2.16637	3.71351	2.13786	1.58216	1.98688	1.4986	-	-
Novel00024	0.144147	0.141195	0.0632221	0.982562	0.435494	0.490903	-	-
Novel00025	30.9099	30.9527	28.1427	31.7452	34.1556	34.1879	-	-
Novel00026	0.772466	1.11272	0.677598	1.01769	0.745234	0.502925	-	-
Novel00027	3.25066	2.29442	2.97724	5.1205	4.41525	1.99429	-	-
Novel00028	2.75575	3.36538	3.01379	5.99424	4.38679	4.32681	-	-
Novel00029	0.44617	0.561899	0.782749	1.92407	0.770262	0.75973	-	-
Novel00030	0.611058	0.498787	0.580681	0.446272	0.527462	0.650312	-	-
Novel00031	3.76989	2.79203	1.69378	3.17855	3.61131	2.07453	-	-
Novel00032	0.359906	0.058756	0.0526176	0.700932	0.414225	0.714983	-	-
Novel00033	2.52958	1.75096	2.07099	1.70784	1.36834	1.63678	-	-
Novel00034	0.581058	0.569159	0.637121	1.62672	1.31661	0.556546	-	-
Novel00035	0.437489	0.285687	0.671581	0.63902	0.629397	0.558712	-	-
Novel00036	0.0377197	0.591155	0.132349	0.587684	0.293034	0.160571	-	-
Novel00037	13.4155	12.9322	12.4217	14.4114	13.3724	10.2887	-	-
Novel00038	8.03105	9.32336	9.13207	8.83415	8.3445	5.19149	-	-
Novel00039	0.768967	0.695279	0.622641	0.921595	1.02118	0.906496	-	-
Novel00040	0.542041	0.682638	1.08679	0.980242	0.868932	0.857051	-	-
Novel00041	1.53793	1.33262	0.985849	3.39838	3.1146	1.51083	-	-
Novel00042	0.534792	0.366688	0.516025	0.416612	0.553956	0.500849	-	-
Novel00043	0.26319	0.368286	0.263848	0.292899	0.421913	0.416144	-	-
Novel00044	0.22797	0.446603	0.599917	0.832463	0.44276	1.11603	-	-
Novel00045	5.98807	7.59057	6.44996	10.3329	8.17136	7.42236	-	-
Novel00046	0.47191	0.588313	0.52685	1.08617	0.703605	0.767035	-	-
Novel00047	0.549974	0.195895	0.263144	0.632921	0.776838	0.808784	-	-
Novel00048	0.283354	0.123356	0.220937	0.122632	0.434825	0.26805	-	-
Novel00049	0.942029	0.461369	0.413168	0.388096	0.688053	0.431865	-	-
Novel00050	1.99792	1.28218	2.71948	4.29355	2.49769	2.69816	-	-
Novel00051	0	0	0	0	0	0	-	-
Novel00052	0.420674	0.374599	0.436103	0.744799	0.924314	0.423278	-	-
Novel00053	0.0997823	0.0488695	0	0	0	0.0849538	-	-
Novel00054	0.17129	0.125837	0.262944	0.291895	0.332677	0.401046	-	-
Novel00055	25.4217	30.0062	25.195	49.9046	47.5868	48.3659	-	-
Novel00056	8.86619	6.9477	5.77027	13.9252	13.7758	14.0258	-	-
Novel00057	0.880089	1.12732	1.1877	2.50509	2.805	1.78679	-	-
Novel00058	4.12696	4.61994	3.73947	3.40045	5.32398	3.78394	-	-
Novel00059	1.08006	0.39673	0.592137	1.1832	0.699229	1.14945	-	-
Novel00060	1.77582	2.15361	1.92861	1.23517	0.948924	1.15194	-	-
Novel00061	2.55638	2.25081	1.68812	1.53835	2.20665	2.39657	-	-
Novel00062	3.82259	3.66184	3.60425	3.82071	3.83747	2.70971	-	-
Novel00063	0.456098	0.829693	0.514394	1.4593	0.618674	0.776636	-	-
Novel00064	0.554114	1.18422	0.618624	1.22632	0.826168	0.729096	-	-
Novel00065	0.653256	0.41135	0.450237	0.408935	0.120833	0.278088	-	-
Novel00066	0.159238	0.40554	0.363172	0.372147	0.274907	0.135574	-	-
Novel00067	5.33227	5.47179	3.93496	6.34627	5.47951	5.1884	-	-
Novel00068	2.63298	3.08229	3.21093	4.78389	4.54555	4.10067	-	-
PF3D7_0100100	0.0216487	0.0353423	0.03798	0.0702695	0.0311451	0.0430069	VAR	erythrocyte membrane protein 1, PfEMP1
PF3D7_0100200	0	0	0	0	0	0.040046	RIF	rifin
PF3D7_0100300	0.035277	0.0230364	0.0309445	0.0229011	0.0507514	0.0901035	VAR	erythrocyte membrane protein 1, PfEMP1
PF3D7_0100400	0.125597	0.246051	0.550862	0.244606	0.252968	0.249509	RIF	rifin
PF3D7_0100500	0	0	0	0.407312	0	0	-	erythrocyte membrane protein 1 (PfEMP1), exon 1,pseudogene
PF3D7_0100600	0	0	0	0	0	0	RIF	rifin
PF3D7_0100700	0	0	0	0	0	0	-	Plasmodium exported protein, unknown function,fragment
PF3D7_0100800	0	0	0	0	0	0	RIF	rifin
PF3D7_0100900	0	0	0	0	0	0	RIF	rifin
PF3D7_0101000	0.0434984	0	0	0	0	0	RIF	rifin
PF3D7_0101100	0	0	0	0	0.0434825	0.042888	EPF4	exported protein family 4
PF3D7_0101200	0.0676015	0.0662171	0.0592992	0.131656	0.0583532	0.115111	EPF3	exported protein family 3
PF3D7_0101300	0.0661692	0	0.0580428	0	0	0	MC-2TM	Pfmc-2TM Maurer's cleft two transmembrane protein
PF3D7_0101400	0	0.0554208	0.0992617	0	0.146517	0.192685	EPF1	exported protein family 1, pseudogene
PF3D7_0101500	8.98841	8.35855	8.95742	14.0153	11.589	12.8351	VAR	erythrocyte membrane protein 1 (PfEMP1), exon 2,pseudogene
PF3D7_0101600	9.83382	11.6581	11.5138	9.94576	9.43571	9.52229	RIF	rifin
PF3D7_0101700	0.241306	0.236364	0.151193	0.302112	0.119025	0.0586988	VAR	erythrocyte membrane protein 1 (PfEMP1), exon 2,pseudogene
PF3D7_0101800	0.26924	0.527453	0.377879	0.681663	0.557776	0.229229	-	stevor
PF3D7_0101900	0.317766	0.311259	0.238921	0.574657	0.391848	0.502438	RIF	rifin
PF3D7_0102000	0	0.0604591	0.162428	0.30052	0.319674	0.210202	-	Plasmodium exported protein (PHISTa), unknown function, pseudogene
PF3D7_0102100	1.10751	0.705141	0.777198	0.754924	1.0038	1.08437	-	stevor, pseudogene
PF3D7_0102200	144.354	142.891	146.618	207.526	217.175	210.092	RESA	ring-infected erythrocyte surface antigen
PF3D7_0102300	132.471	139.221	141.16	42.1396	40.2103	38.7591	-	Plasmodium exported protein, unknown function
PF3D7_0102400	2.60266	2.50952	1.96197	3.44518	3.3699	3.46231	-	lysophospholipase, putative, pseudogene
PF3D7_0102500	1.57354	1.93153	1.73847	4.40285	4.1436	3.97671	EBA181	erythrocyte binding antigen-181
PF3D7_0102600	292.743	298.287	310.932	386.231	389.178	385.605	FIKK1	serine/threonine protein kinase, FIKK family
PF3D7_0102700	12.0643	10.0502	10.4343	14.7671	15.6694	15.8871	MaTrA	merozoite-associated tryptophan-rich antigen
PF3D7_0102800	4.34061	3.79888	3.53718	2.47603	2.26138	1.92432	-	conserved Plasmodium protein, unknown function
PF3D7_0102900	272.37	261.645	255.349	254.918	265.636	261.601	-	aspartate--tRNA ligase
PF3D7_0103000	4.92503	6.53028	4.79434	5.96556	5.54737	4.34653	-	vacuolar protein sorting-associated protein VTA1, putative
PF3D7_0103100	2.27315	1.84302	2.30396	2.48323	2.84432	2.63466	VPS51	vacuolar protein sorting-associated protein 51,putative
PF3D7_0103200	190.73	174.833	186.735	154.44	167.86	163.639	NT4	nucleoside transporter 4
PF3D7_0103300	49.3287	50.1494	49.7246	68.4367	68.0726	69.3409	-	conserved Plasmodium protein, unknown function
PF3D7_0103400	56.7607	56.7778	58.9754	51.5101	49.9102	47.6858	-	zinc-carboxypeptidase, putative
PF3D7_0103500	3.95535	3.92467	4.04034	3.50146	3.05951	3.71743	-	conserved Plasmodium protein, unknown function
PF3D7_0103600	18.6984	17.618	16.7233	10.2729	11.2842	11.5457	-	ATP-dependent RNA helicase, putative
PF3D7_0103700	19.7239	18.7777	17.0204	20.1143	20.9487	20.439	PSTK	L-seryl-tRNA(Sec) kinase, putative
PF3D7_0103800	6.31195	6.50387	5.82439	8.9402	8.24342	8.06092	ARP1	actin-related protein
PF3D7_0103900	29.5781	28.4413	29.1323	22.3343	21.6703	21.6048	PIESP15	parasite-infected erythrocyte surface protein
PF3D7_0104000	0.476096	0.932692	0.835251	0.370886	0.493156	0.405344	TRSP	thrombospondin-related sporozoite protein
PF3D7_0104100	0.985854	0.946352	0.933962	0.767996	0.578669	0.755413	-	conserved Plasmodium membrane protein, unknown function
PF3D7_0104200	46.7141	40.3857	44.5555	38.4879	38.9378	38.7186	-	StAR-related lipid transfer protein
PF3D7_0104300	83.2374	82.892	76.8855	67.0816	68.2529	73.0518	UBP1	ubiquitin carboxyl-terminal hydrolase 1,putative
PF3D7_0104400	41.4871	39.7814	41.3499	34.6681	36.8174	34.7265	LytB	4-hydroxy-3-methylbut-2-enyl diphosphate reductase
PF3D7_0104500	207.726	200.666	214.637	186.578	190.023	191.49	-	conserved protein, unknown function
PF3D7_0104600	4.1021	3.39026	3.8232	3.49518	3.43025	3.11546	-	conserved Plasmodium protein, unknown function
PF3D7_0104700	0.219325	0.408184	0.423256	0.512573	0.208252	0.448155	MFR2	transporter, putative
PF3D7_0104800	4.59292	5.61035	6.58836	4.91969	4.73418	5.79656	NPT1	novel putative transporter 1
PF3D7_0104900	78.029	76.431	83.1226	98.0511	94.2696	88.4481	RNaseMRP	RNase MRP
PF3D7_0105000	17.6034	17.382	15.8151	22.6712	19.1165	18.976	-	ncRNA
PF3D7_0105100	10.9528	11.3659	11.8907	6.23037	3.55711	5.07806	-	conserved Plasmodium protein, unknown function
PF3D7_0105200	79.0951	76.1581	73.8109	58.9011	59.7461	59.1394	-	RAP protein, putative
PF3D7_0105300	14.3705	14.5454	13.6981	8.20955	12.0737	12.8874	CAP	cyclase-associated protein
PF3D7_0105400.1	0	0	0	0	0	0	-	conserved Plasmodium protein, unknown function
PF3D7_0105400.2	0	0	0	0	0	0	-	conserved Plasmodium protein, unknown function
PF3D7_0105500	4.07372	4.69968	3.81165	2.4242	2.53963	2.85174	-	conserved Plasmodium protein, unknown function
PF3D7_0105600	5.04809	6.20586	5.72525	8.20521	8.93504	8.06399	-	conserved Plasmodium protein, unknown function
PF3D7_0105700	3.78167	3.43963	3.68383	3.43433	3.19392	3.25873	-	asparagine-rich antigen Pfa35-2
PF3D7_0105800	21.2774	21.3558	20.7363	11.5188	12.3468	11.5715	-	conserved Plasmodium protein, unknown function
PF3D7_0105900	6.46896	5.28041	5.00332	3.11577	2.61186	3.46447	-	DNA binding protein, putative
PF3D7_0106000	4.78798	5.33625	5.37239	3.45973	3.60721	4.36454	-	conserved Plasmodium protein, unknown function
PF3D7_0106100	75.8837	78.0342	75.1969	82.4468	84.0017	85.2421	-	V-type proton ATPase subunit C, putative
PF3D7_0106200	1.66281	1.06223	1.71226	1.26719	0.624055	1.23104	-	conserved Plasmodium protein, unknown function
PF3D7_0106300	184.354	182.67	186.123	206.133	206.833	206.547	ATP6	calcium-transporting ATPase
PF3D7_0106400	367.124	374.025	373.95	371.732	356.565	364.392	-	pre-rRNA-processing protein TSR2, putative
PF3D7_0106500	2.09023	2.44825	2.25068	2.01387	1.98566	2.05267	-	conserved Plasmodium protein, unknown function
PF3D7_0106600	0.364372	0.560859	0.273962	0.811004	0.449319	0.354541	-	conserved Plasmodium protein, unknown function
PF3D7_0106700	142.644	140.298	139.625	163.275	165.944	158.163	AARP2	small ribosomal subunit assembling AARP2 protein
PF3D7_0106800	38.6404	40.1257	45.363	34.7977	31.4106	34.1967	RAB5c	ras-related protein Rab-5C
PF3D7_0106900	6.48008	6.28495	5.47924	5.17222	4.62157	4.79354	IspD	2-C-methyl-D-erythritol 4-phosphate cytidylyltransferase, putative
PF3D7_0107000.1	47.3098	43.4447	51.5503	25.6438	26.7996	23.0504	-	centrin-1
PF3D7_0107100	6.40139	6.55147	6.57207	4.24882	4.85661	4.83909	-	conserved Plasmodium protein, unknown function
PF3D7_0107200	20.9753	18.8713	21.1145	12.7769	13.9581	14.3573	-	carbon catabolite repressor protein 4, putative
PF3D7_0107300	3.43551	2.94451	2.67113	2.92722	3.60579	2.82525	-	probable protein, unknown function
PF3D7_0107400	10.9514	10.8265	9.60647	6.22077	10.0659	8.8923	-	conserved Plasmodium protein, unknown function
PF3D7_0107500	384.039	368.376	368.862	414.778	422.229	409.957	-	lipid/sterol:H+ symporter
PF3D7_0107600	0.665341	0.766724	0.643708	0.971833	0.945936	0.691421	-	serine/threonine protein kinase, putative
PF3D7_0107700	2.02623	1.67676	1.31772	1.42878	1.05545	1.39794	-	conserved Plasmodium membrane protein, unknown function
PF3D7_0107800	24.3857	22.8574	22.5897	20.1601	19.0724	18.9194	MRE11	double-strand break repair protein MRE11
PF3D7_0107900	45.8294	43.6162	43.427	43.8008	43.7598	42.8243	-	conserved Plasmodium protein, unknown function
PF3D7_0108000	257.841	245.786	255.135	238.024	229.953	240.468	-	proteasome subunit beta type-3, putative
PF3D7_0108100	4.70617	5.00559	5.08727	3.12459	3.652	3.07592	-	conserved Plasmodium protein, unknown function
PF3D7_0108300	535.798	519.463	504.975	441.818	453.143	461.23	ARP	conserved Plasmodium protein, unknown function
PF3D7_0108400.1	12.8796	13.9098	14.6499	21.1786	16.2895	16.3881	-	mitochondrial carrier protein, putative
PF3D7_0108400.2	0	0	0	0	0	0	-	mitochondrial carrier protein, putative
PF3D7_0108500	608.501	604.962	597.694	783.379	717.039	711.002	-	conserved Plasmodium protein, unknown function
PF3D7_0108600	13.327	13.4526	13.7873	6.78588	8.21069	7.66536	-	conserved Plasmodium protein, unknown function
PF3D7_0108700	73.4071	75.0081	70.6409	99.9819	97.9813	98.4635	PSOP24	secreted ookinete protein, putative
PF3D7_0108800	31.3616	31.7787	32.8603	37.0259	36.5554	33.8459	-	conserved Plasmodium protein, unknown function
PF3D7_0108900	0	0.152961	0.547924	0.0760316	0.404388	0.465335	-	ncRNA
PF3D7_0109000	6.7322	5.09871	6.69685	6.69078	6.94947	6.49991	PHIL1	photosensitized INA-labeled protein PHIL1,putative
PF3D7_0109100	1.31902	1.52961	1.30332	1.29918	1.62278	1.6135	CCp5	LCCL domain-containing protein
PF3D7_0109200	36.3255	36.6976	39.213	34.3937	36.0998	37.8316	-	cleavage and polyadenylation specificity factor subunit 5, putative
PF3D7_0109300	13.392	11.8865	11.4928	10.1689	8.05436	8.89096	-	fatty acid elongation protein, GNS1/SUR4 family,putative
PF3D7_0109400	138.393	142.886	140.508	105.716	106.707	101.585	-	tubulin-specific chaperone a, putative
PF3D7_0109500	106.108	104.524	104.668	135.297	134.537	126.902	-	N-acetyltransferase, putative
PF3D7_0109600	42.7111	41.9378	41.0943	43.907	37.5822	41.3827	-	cold-shock protein, putative
PF3D7_0109700	67.3862	77.6445	67.8205	95.2874	92.5989	100.509	RRP36	conserved protein, unknown function
PF3D7_0109800	59.4002	58.1041	57.7889	82.13	79.1692	79.5408	cPheRS	phenylalanine--tRNA ligase alpha subunit
PF3D7_0109850	13.8372	13.272	12.5509	13.0413	13.2086	12.1595	-	phosphatidate cytidylyltransferase, putative
PF3D7_0109950	29.9305	28.9534	32.533	30.5937	23.4288	24.6121	-	conserved Plasmodium protein, unknown function
PF3D7_0110000	40.0698	42.7641	40.22	33.3245	33.6129	35.4729	-	conserved Plasmodium protein, unknown function
PF3D7_0110100	12.2088	12.8422	13.3758	18.2151	17.7902	18.1015	-	selenocysteine-specific elongation factor selB homologue, putative
PF3D7_0110200	62.6806	59.1663	51.9387	60.7197	62.0623	60.0134	ERV1	FAD-linked sulfhydryl oxidase ERV1, putative
PF3D7_0110300	12.7767	11.1801	11.5064	9.78734	9.4112	8.99244	PlasmodiumRNAofunknownfunctionRUF5	Plasmodium RNA of unknown function RUF5
PF3D7_0110400	167.84	172.663	167.774	209.361	199.875	193.473	RPB9	DNA-directed RNA polymerase II subunit RPB9,putative
PF3D7_0110500	17.9385	16.8552	17.635	14.9469	15.8736	14.9005	-	bromodomain protein, putative
PF3D7_0110600	43.4161	43.3227	45.5376	65.1623	68.5796	65.7848	PIP5K	phosphatidylinositol-4-phosphate 5-kinase
PF3D7_0110700	99.3201	102.18	99.0738	56.4369	55.6071	56.1257	-	chromatin assembly factor 1 protein WD40 domain,putative
PF3D7_0110800	245.824	241.039	239.605	270.243	267.247	280.501	-	transcription initiation factor TFIIB, putative
PF3D7_0110900	72.5682	74.763	76.2553	71.7218	71.2183	64.1302	AKLP1	adenylate kinase-like protein 1
PF3D7_0111000	5.85246	5.77854	5.7096	6.58484	5.99093	6.52387	-	kinesin-8, putative
PF3D7_0111200	4.78039	3.43383	5.03196	3.10333	1.92565	2.84899	-	conserved Plasmodium protein, unknown function
PF3D7_0111300	23.7581	21.9489	22.3415	13.8133	14.3567	15.2759	-	replication factor c protein, putative
PF3D7_0111400	17.8096	16.5726	14.1554	11.5475	10.9112	11.3722	GEXP19	gametocyte exported protein 19
PF3D7_0111500	53.1446	55.9214	57.4805	26.0797	24.8575	26.3761	-	UMP-CMP kinase, putative
PF3D7_0111600	8.5919	8.66167	10.3423	11.2979	10.015	10.2518	-	conserved Plasmodium protein, unknown function
PF3D7_0111700	1.85274	1.03703	2.32171	2.83508	2.17044	2.25344	-	conserved Plasmodium protein, unknown function
PF3D7_0111800	106.219	106.802	103.21	115.455	113.98	114.412	-	eukaryotic translation initiation factor 4E,putative
PF3D7_0111900	135.402	139.158	143.663	124.803	119.672	118.685	-	conserved protein, unknown function
PF3D7_0112000	16.7314	21.0322	20.3943	20.9426	25.6955	21.1597	TatD	TatD-like deoxyribonuclease, putative
PF3D7_0112100	5.04661	6.0625	4.09273	5.1924	5.26033	6.80978	-	conserved Plasmodium protein, unknown function
PF3D7_0112200	135.37	126.816	123.711	98.2447	96.5014	96.4801	MRP1	multidrug resistance-associated protein 1
PF3D7_0112300	0.0653994	0.0854135	0.15298	0.084912	0.112905	0.167042	-	18S ribosomal RNA
PF3D7_0112400	0	0	0	0	0	0	-	rRNA
PF3D7_0112500	0	0.323158	0	0	0	0	-	5.8S ribosomal RNA
PF3D7_0112600	0.936956	0.809796	0.966926	0.751371	1.23695	0.656943	-	rRNA
PF3D7_0112700	2.67115	2.30337	2.73361	2.02306	1.98055	1.97291	-	28S ribosomal RNA
PF3D7_0112800	9.72169	9.67256	8.39345	13.8646	12.6206	11.3401	-	Plasmodium exported protein (hyp11), unknown function
PF3D7_0112900	4.70957	4.0466	3.62384	3.94238	3.92263	6.68281	-	Plasmodium exported protein, unknown function
PF3D7_0113000	1107.02	1117.89	1276	606.606	649.72	560.078	GARP	glutamic acid-rich protein
PF3D7_0113100	1.83658	2.0349	1.96316	3.84067	4.16689	4.33207	SURF1.1	surface-associated interspersed protein 1.1 (SURFIN 1.1)
PF3D7_0113200	131.432	132.481	146.96	108.444	110.11	111.519	-	Plasmodium exported protein, unknown function
PF3D7_0113300	100.075	98.5228	98.9074	127.915	128.459	128.271	-	Plasmodium exported protein (hyp1), unknown function
PF3D7_0113400	6.65123	7.36481	5.73925	16.6143	16.1006	17.05	-	Plasmodium exported protein, unknown function
PF3D7_0113600	3.1908	3.30313	3.10269	6.40689	6.17755	6.02991	SURF1.2	surface-associated interspersed protein 1.2 (SURFIN 1.2), pseudogene
PF3D7_0113700	198.59	202.038	200.441	307.673	322.573	313.709	HSP40	heat shock protein 40, type II
PF3D7_0113800	4.82851	4.92999	4.88712	6.0385	5.80352	5.93957	-	DBL containing protein, unknown function
PF3D7_0113900	20.4799	24.5114	31.0453	29.1039	30.2186	28.2252	CBP1	Plasmodium exported protein (hyp8), unknown function
PF3D7_0114000	17.3866	19.5903	18.1612	21.158	21.2506	20.0156	EPF1	exported protein family 1
PF3D7_0114100	6.58585	5.3869	5.18146	3.23961	3.69223	4.39322	MC-2TM	Pfmc-2TM Maurer's cleft two transmembrane protein
PF3D7_0114200	0.13462	0.219772	0.0787248	0.0873926	0.116203	0.114614	EPF3	exported protein family 3
PF3D7_0114300	0.243999	0.191202	0.342453	0.570237	0.294866	0.498573	EPF4	exported protein family 4, pseudogene
PF3D7_0114400	0	0	0	0	0.0293034	0.0578056	VAR	erythrocyte membrane protein 1 (PfEMP1), exon 2,pseudogene
PF3D7_0114500	3.5171	6.33894	5.92351	6.02773	4.73607	5.15042	-	Plasmodium exported protein (hyp10), unknown function
PF3D7_0114600	0.0498912	0.293217	0.0437639	0.291495	0.258395	0.254862	-	stevor, pseudogene
PF3D7_0114700	0.0481973	0.236052	0.634172	0.0469331	0.582451	0.205174	RIF	rifin
PF3D7_0114800	0.296037	0.434961	0.58428	0.360339	0.44719	0.882151	-	Plasmodium exported protein (hyp7), unknown function
PF3D7_0114900	0.29464	0.0721516	0	0.286912	0.190749	0.250854	-	Plasmodium exported protein, unknown function,pseudogene
PF3D7_0115000	0.129727	0.127071	0.206254	0.165801	0.11198	0.193285	SURF1.3	surface-associated interspersed protein 1.3 (SURFIN 1.3)
PF3D7_0115050	0	0.628609	0	0	0.553956	0.273191	-	H/ACA snoRNA
PF3D7_0115100	0.690501	0.364194	0.465922	0.568944	0.550187	0.497442	-	Plasmodium exported protein (PHISTa), unknown function
PF3D7_0115150	0	0.0757235	0.203437	0.301115	0.333653	0.394909	-	Plasmodium exported protein, unknown function,pseudogene
PF3D7_0115200	0.888712	0.994871	1.0023	0.535724	0.913251	0.864733	RIF	rifin
PF3D7_0115300	1.43648	1.45245	1.74783	1.75978	2.15993	1.97259	RIF	rifin
PF3D7_0115400	7.3943	7.29352	8.93552	4.17922	4.151	4.7546	-	stevor
PF3D7_0115500	0.937677	0.671193	0.442895	0.842845	1.02731	0.890446	-	erythrocyte membrane protein 1 (PfEMP1),pseudogene
PF3D7_0115600	104.298	100.592	107.999	81.794	78.359	80.8213	RIF	rifin
PF3D7_0115700	0.77938	0.860581	0.646372	0.83483	0.98467	0.95311	VAR	erythrocyte membrane protein 1, PfEMP1
PF3D7_0200100	0	0.026804	0.00800123	0.044411	0	0.0155319	VAR	erythrocyte membrane protein 1, PfEMP1
PF3D7_0200200	0	0	0	0	0	0	RIF	rifin
PF3D7_0200300	0.0708206	0	0.0310615	0.0689629	0.122264	0.060296	-	erythrocyte membrane protein 1 (PfEMP1), exon 2
PF3D7_0200400	0	0	0	0	0	0	-	stevor
PF3D7_0200500	0.126274	0.082459	0.0369221	0.0819748	0.0726662	0.0358363	RIF	rifin
PF3D7_0200600	0.0415317	0.0406812	0	0	0	0	RIF	rifin
PF3D7_0200700	0.0471781	0.0924238	0	0	0	0	RIF	rifin
PF3D7_0200800	0	0	0.0339062	0	0	0	-	erythrocyte membrane protein 1 (PfEMP1), exon 2,pseudogene
PF3D7_0200900	0	0	0	0	0	0	-	stevor, pseudogene
PF3D7_0201000	0	0	0	0	0.0430658	0	RIF	rifin
PF3D7_0201100	0	0	0	0	0	0	-	Plasmodium exported protein, unknown function,fragment
PF3D7_0201200	0	0	0	0	0	0	RIF	rifin
PF3D7_0201300	0	0	0	0	0	0	-	stevor
PF3D7_0201400	0	0	0	0	0	0	-	Plasmodium exported protein (hyp10), unknown function
PF3D7_0201500	0	0	0	0	0	0	-	Plasmodium exported protein (hyp9), unknown function
PF3D7_0201600	0	0	0	0	0	0	RLP1	PHISTb domain-containing RESA-like protein 1
PF3D7_0201700	0	0	0	0	0	0	-	DnaJ protein, putative
PF3D7_0201800	0	0	0	0	0	0	KAHsp40	knob associated heat shock protein 40
PF3D7_0201900	0	0	0	0	0	0	EMP3	erythrocyte membrane protein 3
PF3D7_0202000	0	0	0	0	0	0.0202981	KAHRP	knob-associated histidine-rich protein
PF3D7_0202100	0	0	0	0	0	0	LSAP2	liver stage associated protein 2
PF3D7_0202200	0	0	0	0	0	0	PTP1	EMP1-trafficking protein
PF3D7_0202300	2.15593	1.31273	1.94227	1.7022	1.20713	1.68671	-	Plasmodium exported protein (hyp11), unknown function
PF3D7_0202400	149.405	142.409	150.461	54.0952	57.8842	47.7203	-	gamete antigen 27/25, putative
PF3D7_0202500	3885.45	4213.44	4084.6	4684.12	4549.8	4505.61	ETRAMP2	early transcribed membrane protein 2
PF3D7_0202600.1	0	0	0	0	0	0	-	conserved Plasmodium protein, unknown function
PF3D7_0202600.2	0	0	0	0	0	0	-	conserved Plasmodium protein, unknown function
PF3D7_0202700	8.8075	6.86766	9.17443	4.99354	4.92668	4.90865	OPP	octaprenyl pyrophosphate synthase
PF3D7_0202800	5.03324	4.80375	5.66038	2.76479	2.78504	3.29635	-	conserved Plasmodium protein, unknown function
PF3D7_0202900	1.95199	3.1867	2.9489	2.63999	2.19979	1.98506	DHHC12	palmitoyltransferase, putative
PF3D7_0203000	2.80771	2.41803	2.46289	2.28863	2.41679	2.51133	ROPE	repetitive organellar protein, putative
PF3D7_0203100	1.91587	2.03046	1.72466	1.88397	2.28817	1.97343	-	protein kinase, putative
PF3D7_0203200	23.7006	23.3959	23.756	34.9626	34.6542	35.9077	-	conserved Plasmodium protein, unknown function
PF3D7_0203300	12.467	13.093	15.3892	12.2652	11.5381	13.6236	ERCC1	ERCC1 nucleotide excision repair protein,putative
PF3D7_0203400	68.9138	78.8084	75.1907	43.1397	39.2666	39.0187	-	conserved Plasmodium protein, unknown function
PF3D7_0203500	0	1.27468	0	1.26719	0	1.66191	-	tRNA Glutamine
PF3D7_0203600	2.03793	1.94809	1.93841	2.0562	1.37763	1.48422	-	conserved Plasmodium protein, unknown function
PF3D7_0203700	303.694	312.702	314.278	379.329	376.816	390.519	MAK16	protein MAK16, putative
PF3D7_0203800	5.23407	5.80296	6.40759	4.48068	4.51802	3.37891	-	conserved Plasmodium protein, unknown function
PF3D7_0203900	20.9113	20.7212	20.5946	12.6544	13.876	13.7553	-	5'-3' exonuclease, N-terminal resolvase-like domain, putative
PF3D7_0204000	4.55954	3.69944	4.27422	2.70589	3.93577	2.84899	-	conserved Plasmodium protein, unknown function
PF3D7_0204100	3.86998	3.78406	3.54385	4.22545	4.03918	4.02448	-	conserved Plasmodium protein, unknown function
PF3D7_0204200	232.04	246.781	237.516	260.868	262	263.458	-	conserved Plasmodium protein, unknown function
PF3D7_0204300	117.22	109.004	109.742	105.441	101.397	102.299	-	conserved Plasmodium protein, unknown function
PF3D7_0204400	54.222	49.8541	49.0849	56.1789	43.6838	40.9938	-	dynein light chain, putative
PF3D7_0204500	98.3881	97.9933	95.0096	91.6125	84.7952	93.1652	AspAT	aspartate transaminase
PF3D7_0204600	17.5729	16.1838	15.7258	15.769	16.0531	15.4869	-	conserved Plasmodium protein, unknown function
PF3D7_0204700	345.128	358.445	352.598	389.282	391.949	385.326	HT	hexose transporter
PF3D7_0204800	17.713	19.5512	17.6072	9.73642	10.0208	8.64034	-	3'-5' exonuclease, putative
PF3D7_0204900	22.6981	23.2243	22.8816	13.1074	12.7202	15.1679	-	ubiE/COQ5 methyltransferase, putative
PF3D7_0205000	1.22719	1.53262	1.48015	0.866372	0.74151	0.966454	-	conserved Plasmodium protein, unknown function
PF3D7_0205100	3.20724	3.7482	3.76407	2.19695	2.44389	2.29748	-	conserved Plasmodium protein, unknown function
PF3D7_0205200	0.554881	0.543518	0.486735	0.385947	0.273697	1.01233	-	conserved Plasmodium protein, unknown function
PF3D7_0205300	0.708665	0.694152	0.843644	1.03511	0.699103	0.387869	-	conserved Plasmodium protein, unknown function
PF3D7_0205400	53.3601	51.2655	50.0071	63.249	64.5136	64.5024	-	PCI domain-containing protein, putative
PF3D7_0205500	183.986	193.674	194.76	201.684	191.653	212.724	-	DNA-directed RNA polymerase II 16 kDa subunit,putative
PF3D7_0205600	10.9508	12.1936	11.652	11.2613	10.7667	10.8285	-	conserved Plasmodium protein, unknown function
PF3D7_0205700.1	0	0	0	0	0	0	-	RNA-binding protein, putative
PF3D7_0205700.2	0.0700266	0	0	0.0681898	0	0	-	RNA-binding protein, putative
PF3D7_0205800	40.0078	40.579	40.9811	40.9691	38.2107	32.0845	PH1	conserved Plasmodium protein, unknown function
PF3D7_0205900	192.478	182.889	186.986	180.321	177.925	182.023	RPN1	26S proteasome regulatory subunit RPN1,putative
PF3D7_0206000	25.9099	24.8953	24.8318	30.3826	28.7541	28.8605	RAD2	DNA repair protein RAD2, putative
PF3D7_0206100	91.8842	94.7749	90.4075	104.194	101.366	103.384	SufE	cysteine desulfuration protein SufE
PF3D7_0206200	8.30459	9.53982	7.79292	9.77933	9.6691	10.0302	PAT	pantothenate transporter
PF3D7_0206300	95.1722	94.6097	88.5531	82.2143	86.5867	94.6969	AROM	pentafunctional AROM polypeptide, putative,pseudogene
PF3D7_0206500	46.2501	43.0676	47.1474	53.3544	53.9746	54.1803	-	conserved Plasmodium protein, unknown function
PF3D7_0206600	18.6807	22.158	22.1474	35.2446	31.8723	21.4961	-	DNA-directed RNA polymerase III subunit RPC10,putative
PF3D7_0206700	95.6145	94.7259	92.0269	102.61	99.1263	102.165	ASL	adenylosuccinate lyase
PF3D7_0206800	153.07	168.202	160.213	157.188	153.954	146.102	MSP2	merozoite surface protein 2
PF3D7_0206900.1	0	0	0	0	0	0	-	merozoite surface protein 5
PF3D7_0206900.2	0.357617	0.116764	0	0.116079	0.0514488	0	-	merozoite surface protein 5
PF3D7_0207000	51.9387	51.6595	54.09	34.3674	35.5506	34.1392	MSP4	merozoite surface protein 4
PF3D7_0207100	9.43575	8.4891	8.47306	5.47811	5.40419	5.04094	-	conserved Plasmodium protein, unknown function
PF3D7_0207200	12.0272	9.69072	10.6352	5.7614	5.27462	6.60635	IscA1	iron-sulfur assembly protein, putative
PF3D7_0207300	0.321505	0.15746	0.14101	0.178898	0.277521	0.215071	SERA8	serine repeat antigen 8
PF3D7_0207400	12.5323	11.0966	11.7888	7.29004	8.35535	7.65145	SERA7	serine repeat antigen 7
PF3D7_0207500	15.4344	17.1192	16.2731	8.78194	9.66559	9.91993	SERA6	serine repeat antigen 6
PF3D7_0207600	47.4893	47.3598	45.1708	32.0125	33.8205	32.2257	SERA5	serine repeat antigen 5
PF3D7_0207700	5.57828	5.17813	5.34838	4.50031	4.39521	4.47318	SERA4	serine repeat antigen 4
PF3D7_0207800	6.13903	5.4054	6.45915	4.949	5.97967	4.45556	SERA3	serine repeat antigen 3
PF3D7_0207900	2.23085	1.93622	1.94449	2.62605	2.6691	2.98122	SERA2	serine repeat antigen 2
PF3D7_0208000	3.53124	3.04386	2.65702	3.33164	3.25136	3.38061	SERA1	serine repeat antigen 1
PF3D7_0208100.1	17.7795	18.2016	17.0729	6.82161	7.49284	6.83333	-	conserved Plasmodium protein, unknown function
PF3D7_0208200	190.556	188.991	182.353	216.728	211.777	214.182	KRR1	KRR1 small subunit processome component,putative
PF3D7_0208300	11.9956	12.2505	11.4189	13.393	13.4422	13.2953	-	conserved Plasmodium protein, unknown function
PF3D7_0208400	37.382	36.7229	33.9898	29.8153	30.2905	31.8135	-	conserved Plasmodium protein, unknown function
PF3D7_0208500	30.2134	29.7056	32.8556	22.6993	23.6381	16.3782	ACP	acyl carrier protein
PF3D7_0208600	28.6344	29.9179	28.11	14.5664	14.9923	16.1462	RRF1	ribosome-recycling factor
PF3D7_0208700.1	0	0	0	0	0	0	-	conserved Plasmodium protein, unknown function
PF3D7_0208700.2	0.490186	0.411555	0.429986	0.477328	0.0604466	0.2981	-	conserved Plasmodium protein, unknown function
PF3D7_0208800	33.3493	31.2404	33.2585	33.0544	33.9845	32.4495	-	conserved Plasmodium protein, unknown function
PF3D7_0208900	0.410782	0.414563	0.414929	0.563646	0.580229	0.641183	P230p	6-cysteine protein
PF3D7_0209000	0.11453	0.0877967	0.218401	0.218203	0.193425	0.203499	P230	6-cysteine protein
PF3D7_0209100	55.6662	51.2871	51.932	66.9302	68.8252	63.8955	-	phospholipase A2, putative
PF3D7_0209200	124.135	126.914	124.375	139.391	143.685	142.539	-	3'exoribonuclease, putative
PF3D7_0209300	37.4523	34.4639	37.1725	32.2424	28.4134	30.1764	IspF	2C-methyl-D-erythritol 2,4-cyclodiphosphate synthase
PF3D7_0209400	37.3605	41.5472	38.0571	35.7736	36.1946	35.1101	-	conserved protein, unknown function
PF3D7_0209500	0.680298	0.666367	0.867999	1.14424	0.82746	1.05309	-	conserved Plasmodium protein, unknown function
PF3D7_0209600	2.43956	3.32114	2.86536	2.93926	2.45083	2.88671	-	transporter, putative
PF3D7_0209700	210.911	208.339	201.668	295.281	272.032	282.566	-	RING zinc finger protein, putative
PF3D7_0209800	1256.4	1248.44	1255.44	1084.63	1100.59	1109.89	UAP56	ATP-dependent RNA helicase UAP56
PF3D7_0209900	4.69347	4.51222	5.48941	5.07818	7.0524	6.14197	-	ncRNA
PF3D7_0210000	770.704	761.263	783.799	738.619	695.514	735.942	Sec61-gamma	secretory complex protein 61 gamma subunit
PF3D7_0210100.1	140.865	141.765	132.18	104.406	85.0464	81.6906	-	60S ribosomal protein L37ae, putative
PF3D7_0210100.2	0	0	0	0	0	0	-	60S ribosomal protein L37ae, putative
PF3D7_0210200	22.5946	21.6356	20.0631	11.8996	12.4227	12.0628	-	conserved Plasmodium protein, unknown function
PF3D7_0210300	42.6199	42.7824	40.6457	33.3676	33.4929	31.6997	-	monocarboxylate transporter, putative
PF3D7_0210400	82.8946	69.3425	72.9424	35.4814	42.236	41.4369	-	50S ribosomal protein L33, putative
PF3D7_0210500	8.13837	8.47136	7.77955	5.77998	6.14437	6.08997	-	conserved Plasmodium protein, unknown function
PF3D7_0210600	3.42363	3.28508	3.46283	5.13681	5.3074	5.8297	-	conserved Plasmodium protein, unknown function
PF3D7_0210700	3.47021	4.03041	3.26146	3.18609	3.63735	2.74347	SYN17	syntaxin, Qa-SNARE family
PF3D7_0210800	30.4436	30.2246	28.8121	46.2404	45.4936	42.5065	-	conserved Plasmodium protein, unknown function
PF3D7_0210900	672.581	642.331	669.285	706.427	692.472	704.79	-	conserved Plasmodium protein, unknown function
PF3D7_0211000	34.0169	35.5416	32.2996	41.1442	35.6479	41.5626	-	ncRNA
PF3D7_0211100	4.95479	4.58066	5.45727	4.60798	4.01264	4.26586	-	conserved Plasmodium protein, unknown function
PF3D7_0211200	34.5403	33.0552	30.7047	22.4873	21.1332	20.9006	RAB5a	ras-related protein Rab-5A
PF3D7_0211300	5.54286	5.48155	6.07766	3.63291	3.91046	3.81162	-	ubiquinol-cytochrome-c reductase complex assembly factor 1, putative
PF3D7_0211400	2.8965	2.26153	3.09312	3.10667	3.04378	2.53754	KASIII	beta-ketoacyl-ACP synthase III
PF3D7_0211500	1.05276	0.920715	0.912475	1.00074	0.670734	0.896311	-	GAF domain-related protein, putative
PF3D7_0211600	3.94116	2.84071	3.06577	2.6068	2.43916	1.96264	ALG14	UDP-N-acetylglucosamine transferase subunit ALG14, putative
PF3D7_0211700	15.7298	15.2837	15.0191	8.29324	8.6951	8.72705	TKL1	tyrosine kinase-like protein, putative
PF3D7_0211800	291.847	288.324	289.678	277.994	277.843	277.417	AsnRS	asparagine--tRNA ligase
PF3D7_0211900	13.2614	14.3126	11.9365	8.12577	8.42848	9.46294	-	conserved Plasmodium protein, unknown function
PF3D7_0212000	10.7109	8.72664	8.86865	6.82335	6.30775	5.96583	-	GDP-fructose:GMP antiporter, putative
PF3D7_0212100	14.4987	15.7355	17.3064	18.058	19.2294	18.635	-	conserved Plasmodium protein, unknown function
PF3D7_0212200	37.2098	39.7939	36.5461	40.5106	35.9105	34.2769	-	mitochondrial ribosomal protein L12 precursor,putative
PF3D7_0212300	466.07	482.436	470.761	501.098	501.359	492.578	-	peptide chain release factor subunit 1,putative
PF3D7_0212400	18.8254	17.8567	17.829	19.465	19.0928	18.4418	-	conserved Plasmodium membrane protein, unknown function
PF3D7_0212500	37.821	36.4409	33.89	42.9214	41.9721	40.6554	-	conserved Plasmodium protein, unknown function
PF3D7_0212600	6.03484	6.09408	4.96625	11.2684	10.5259	10.9117	SPATR	secreted protein with altered thrombospondin repeat domain
PF3D7_0212700	16.4176	15.5351	16.5417	18.2272	17.03	18.6371	-	SRR1-like protein
PF3D7_0212800	10.0324	8.76563	8.75561	10.1789	10.8607	10.0827	MATE	multidrug efflux pump, putative
PF3D7_0212900	17.3653	20.9382	20.5097	11.9241	11.4908	11.8059	-	Leu/Phe-tRNA protein transferase, putative
PF3D7_0213000	18.4212	16.2121	18.3735	9.56086	11.381	8.27969	-	conserved Plasmodium protein, unknown function
PF3D7_0213100	282.558	289.232	293.864	284.529	292.208	293.587	SIS1	protein SIS1
PF3D7_0213200	22.7476	25.6542	21.7875	12.4524	13.9041	14.1328	-	conserved Plasmodium protein, unknown function
PF3D7_0213300	29.2552	31.3668	30.6907	16.5537	12.7971	11.444	-	conserved Plasmodium protein, unknown function
PF3D7_0213400	20.9272	21.9215	23.8921	10.9627	9.28681	9.27577	PK7	protein kinase 7
PF3D7_0213500	18.834	21.9986	18.6603	22.9909	24.0937	22.9855	-	conserved Plasmodium protein, unknown function
PF3D7_0213600	2.02058	2.05508	1.85171	2.08073	2.23452	2.22046	-	conserved Plasmodium protein, unknown function
PF3D7_0213700	112.334	126.909	122.664	127.929	123.925	129.522	-	conserved protein, unknown function
PF3D7_0213800	0.652606	0.821882	0.531568	0.748968	0.905345	0.694529	-	conserved Plasmodium protein, unknown function
PF3D7_0213900	33.2658	30.6185	32.9952	36.9278	39.0989	37.2085	-	conserved Plasmodium protein, unknown function
PF3D7_0214000	440.266	439.306	449.238	416.704	427.971	438.23	CCT8	T-complex protein 1 subunit theta
PF3D7_0214100	168.731	168.372	167.569	218.395	218.604	216.699	SEC31	protein transport protein SEC31
PF3D7_0214200	70.1617	70.0894	73.4425	72.1051	82.3963	79.522	-	mitochondrial ribosomal protein L13 precursor,putative
PF3D7_0214300	10.8706	10.9721	10.0066	18.3619	18.2764	19.5735	-	conserved Plasmodium protein, unknown function
PF3D7_0214400	146.79	143.956	147.409	190.864	193.671	195.526	-	conserved Plasmodium protein, unknown function
PF3D7_0214500	1.67859	1.29544	1.42782	2.03081	1.36113	1.73228	-	conserved Plasmodium protein, unknown function
PF3D7_0214600	3.00482	2.9968	2.9393	3.70626	3.87489	4.08549	-	serine/threonine protein kinase, putative
PF3D7_0214700	6.67038	6.43248	8.25515	11.3292	9.59639	10.3897	-	conserved Plasmodium protein, unknown function
PF3D7_0214800	23.9589	22.777	24.2313	31.7981	31.1838	28.9163	-	conserved Plasmodium membrane protein, unknown function
PF3D7_0214900	3.61252	3.24902	3.26969	3.10203	2.94822	2.51646	RON6	rhoptry neck protein 6
PF3D7_0215000	35.5677	34.9947	34.8792	35.1839	36.6809	34.3636	ACS9	acyl-CoA synthetase
PF3D7_0215100	74.8416	73.2066	75.3167	85.3893	83.7177	80.6165	-	RING zinc finger protein, putative
PF3D7_0215200	14.5324	13.4231	12.4681	20.0475	19.7517	17.0939	-	conserved Plasmodium protein, unknown function
PF3D7_0215300	35.6233	34.3948	35.1467	49.536	47.7168	48.545	ACS8	acyl-CoA synthetase
PF3D7_0215400	123.21	121.536	128.281	145.046	146.17	144.075	-	conserved Plasmodium protein, unknown function
PF3D7_0215500	62.525	62.7842	60.1643	88.9719	86.9037	81.388	-	conserved Plasmodium protein, unknown function
PF3D7_0215600	53.3029	59.1779	56.7929	63.6859	60.6581	62.3627	-	conserved Plasmodium protein, unknown function
PF3D7_0215700	164.812	162.828	161.65	195.153	194.956	188.761	RPB2	DNA-directed RNA polymerase II subunit RPB2,putative
PF3D7_0215800	5.98611	6.11846	5.05308	3.95364	5.24206	4.86016	ORC5	origin recognition complex subunit 5
PF3D7_0215900	1.61544	1.64097	1.2596	1.39828	0.877981	1.0188	DHHC11	palmitoyltransferase, putative
PF3D7_0216000	1.4381	1.51583	1.50144	1.34711	1.30208	1.41071	-	DEAD/DEAH box helicase, putative
PF3D7_0216100	5.20091	4.82287	6.1022	3.44488	2.97394	3.1131	-	conserved Plasmodium protein, unknown function
PF3D7_0216200	78.5591	85.0009	80.0258	104.377	103.107	101.93	-	conserved Plasmodium protein, unknown function
PF3D7_0216300	16.486	15.4179	15.6904	12.5766	11.9483	12.1889	-	conserved Plasmodium protein, unknown function
PF3D7_0216400	7.04121	6.81239	5.96806	5.99419	5.68641	6.27066	VPS45	vacuolar protein sorting-associated protein 45,putative
PF3D7_0216500	1.61479	1.7585	1.56645	1.34119	1.30368	1.2616	-	conserved Plasmodium protein, unknown function
PF3D7_0216600	45.0294	47.3802	46.6773	65.8055	63.3168	61.8705	-	MtN3-like protein
PF3D7_0216700.1	0	0	0	0	0	0	-	autophagy-related protein 11, putative
PF3D7_0216700.2	0	0	0	0	0	0	-	autophagy-related protein 11, putative
PF3D7_0216800	0.87605	1.07604	1.29297	0.582254	0.840223	0.627471	-	conserved Plasmodium membrane protein, unknown function
PF3D7_0216900	3.4639	3.89356	3.26264	3.06891	3.40666	2.97331	-	conserved Plasmodium protein, unknown function
PF3D7_0217000	1.58237	2.20753	1.76659	2.13231	2.52484	2.08206	-	conserved Plasmodium membrane protein, unknown function
PF3D7_0217100	29.1667	30.5369	31.0441	21.0464	24.6149	22.8091	-	ATP synthase F1, alpha subunit
PF3D7_0217200	2.31061	2.02771	1.73298	1.3132	1.40134	1.2798	-	conserved Plasmodium protein, unknown function
PF3D7_0217300	67.8523	61.5077	55.5642	75.6033	66.8284	76.401	-	AP-2 complex subunit sigma, putative
PF3D7_0217400	62.0445	60.158	72.4437	51.13	44.7812	46.0427	-	conserved Plasmodium protein, unknown function
PF3D7_0217500	3.15293	3.17577	4.17466	3.59159	3.56888	3.82397	CDPK1	calcium-dependent protein kinase 1
PF3D7_0217600	26.4951	25.2105	26.2434	29.2751	29.5196	29.2325	-	conserved Plasmodium protein, unknown function
PF3D7_0217700	155.827	177.631	170.789	173.481	171.162	173.008	-	E2F-associated phosphoprotein, putative
PF3D7_0217800	2485.54	2547.8	2588.06	1872.77	1787.17	1818.99	RPS26	40S ribosomal protein S26
PF3D7_0217900	42.4033	43.3587	44.3608	15.1186	17.2642	16.9259	-	conserved Plasmodium protein, unknown function
PF3D7_0218000	47.4139	40.4816	45.5224	17.0439	15.923	18.4768	RFC2	replication factor C subunit 2, putative
PF3D7_0218100	1.18435	0.945267	1.15434	1.28143	1.02233	0.746926	-	conserved Plasmodium membrane protein, unknown function
PF3D7_0218200	21.6845	19.6124	17.9872	16.6931	16.1321	15.8786	-	conserved Plasmodium protein, unknown function
PF3D7_0218300	46.3639	45.4145	49.0431	35.2958	33.8698	36.1032	-	apicoplast RNA methyltransferase precursor,putative
PF3D7_0218400	84.1263	83.8435	81.7264	100.88	95.9133	101.686	DDX47	ATP-dependent RNA helicase DDX47, putative
PF3D7_0218500	355.492	348.812	367.029	341.546	342.804	328.863	SNRPD2	small nuclear ribonucleoprotein Sm D2, putative
PF3D7_0218600	84.1988	82.0698	78.6045	67.3268	63.3841	62.5509	-	conserved Plasmodium protein, unknown function
PF3D7_0218700	129.26	127.785	124.191	172.401	167.392	175.811	PRP45	pre-mRNA-processing protein 45, putative
PF3D7_0218800	93.5459	95.9552	91.2478	86.3554	78.4874	71.4249	ribonucleaseP	ribonuclease P
PF3D7_0218900	3.51359	1.43401	1.54104	3.1363	0.758227	0.747859	PlasmodiumRNAofunknownfunctionRUF2	Plasmodium RNA of unknown function RUF2
PF3D7_0219000	1.71394	0	0.50115	1.66899	0.986311	0	-	small nucleolar RNA snoR01
PF3D7_0219100	48.3838	49.3632	45.1364	41.3455	43.5956	39.5122	-	conserved protein, unknown function
PF3D7_0219200	3421.21	3701.67	3457.26	2978.38	2601.79	2344.02	-	40S ribosomal protein S30
PF3D7_0219300	53.6519	55.5031	55.086	58.5443	47.3711	47.1033	-	conserved Plasmodium protein, unknown function
PF3D7_0219400.1	2.60266	2.99924	3.62597	2.53439	2.77521	1.82484	-	ribosome associated membrane protein RAMP4,putative
PF3D7_0219400.2	0	0	0	0	0	0	-	ribosome associated membrane protein RAMP4,putative
PF3D7_0219500	18.0113	18.0485	17.9005	12.2458	12.7241	12.5109	-	pseudouridine synthase, putative
PF3D7_0219600	28.5401	30.2373	27.3811	14.6854	15.684	15.2639	RFC1	replication factor C subunit 1, putative
PF3D7_0219700	40.4115	40.5141	37.7624	53.479	51.5503	51.2497	GEXP20	Plasmodium exported protein (PHISTc), unknown function
PF3D7_0219800	44.9934	52.3415	44.6473	63.3913	65.4602	66.8503	-	Plasmodium exported protein (PHISTc), unknown function
PF3D7_0219900	42.7241	41.8492	42.1024	78.4672	76.0925	72.1744	-	Plasmodium exported protein, unknown function
PF3D7_0220000	152.984	148.654	150.662	201.789	210.512	206.499	LSA3	liver stage antigen 3
PF3D7_0220100	48.8194	52.9694	50.7022	82.1568	83.5923	82.4893	-	DnaJ protein, putative
PF3D7_0220200	3488.82	3501.72	3398.8	3384.12	3306.45	3253.45	-	Plasmodium exported protein, unknown function
PF3D7_0220300	160.118	170.771	160.712	222.384	223.014	211.663	-	Plasmodium exported protein, unknown function
PF3D7_0220400	3.14649	2.73961	3.35297	5.51513	6.41789	6.36983	-	DnaJ protein, putative, pseudogene
PF3D7_0220500	63.8416	64.4462	66.6776	105.717	97.9252	104.7	-	Plasmodium exported protein (hyp2), unknown function
PF3D7_0220600	410.022	407.311	414.519	592.508	587.078	591.816	-	Plasmodium exported protein (hyp9), unknown function
PF3D7_0220700	40.0583	42.0795	43.6932	76.5725	63.5618	69.9973	-	Plasmodium exported protein (hyp9), unknown function
PF3D7_0220800	6.18785	7.20755	6.39752	7.16523	7.50217	7.24274	CLAG2	cytoadherence linked asexual protein 2
PF3D7_0220900	0.230777	0.527453	0.337392	0.074908	0.332009	0.130988	-	Plasmodium exported protein, unknown function,pseudogene
PF3D7_0221000	0.257689	0.0504823	0.0904166	0.150558	0.400384	0.131636	-	Plasmodium exported protein, unknown function
PF3D7_0221100	0	0	0.0524832	0	0.0516459	0	-	Plasmodium exported protein, unknown function,pseudogene
PF3D7_0221200	59.3707	58.5983	58.8291	54.1404	53.9835	52.1535	-	Plasmodium exported protein (hyp15), unknown function
PF3D7_0221300	0.678954	0.37409	0.409454	0.082643	0.366293	0.180642	-	Plasmodium exported protein, unknown function,pseudogene
PF3D7_0221400	2.58576	4.02269	3.24663	1.33302	1.70683	2.24466	-	stevor
PF3D7_0221500	5.04409	4.87311	3.87911	2.55682	2.44541	2.059	-	Pfmc-2TM Maurer's cleft two transmembrane protein, pseudogene
PF3D7_0221600	0	0	0	0	0.0651188	0.0642284	-	Plasmodium exported protein, unknown function,pseudogene
PF3D7_0221650	0	0	0	0	0	0	-	Plasmodium exported protein, unknown function,pseudogene
PF3D7_0221700	5.18424	5.35675	4.76938	5.50998	5.81205	7.32048	-	Plasmodium exported protein, unknown function
PF3D7_0221800	8.42765	11.6542	8.91464	9.89618	9.41431	10.1297	-	hypothetical protein
PF3D7_0221900	2.75795	2.40942	2.25577	2.54044	2.50933	3.49041	-	erythrocyte membrane protein 1 (PfEMP1),pseudogene
PF3D7_0222000	0.66216	0.81075	0.871258	1.23585	1.71472	1.31543	EPF1	exported protein family 1
PF3D7_0222100	15.9554	17.5573	16.0208	8.13208	10.3148	9.07547	MC-2TM	Pfmc-2TM Maurer's cleft two transmembrane protein
PF3D7_0222200	0	0	0	0	0	0	EPF3	exported protein family 3
PF3D7_0222300	0.761753	0.852747	0.620472	1.80145	0.657541	1.1118	EPF4	exported protein family 4, pseudogene
PF3D7_0222400	0.390398	0.169957	0.228302	0.168959	0.262103	0.110794	RIF	rifin, pseudogene
PF3D7_0222500	0.197047	0	0.172847	0.0479695	0.127567	0.0419409	RIF	rifin
PF3D7_0222600	2.70845	3.56495	2.82129	1.64838	1.8265	2.63023	RIF	rifin
PF3D7_0222700	0.805406	0.482113	0.784992	0.435711	0.386235	0.266667	RIF	rifin
PF3D7_0222800	0.972796	0.551664	0.538942	0.498568	0.530344	0.566684	-	stevor
PF3D7_0222900	0.24184	0.169205	0.151528	0.134569	0.14911	0.294143	VAR	erythrocyte membrane protein 1 (PfEMP1), exon 2,pseudogene
PF3D7_0223100	55.5757	54.8997	57.1513	29.6317	31.6424	34.6641	RIF	rifin
PF3D7_0223200	0.361062	0.176834	0.277129	0.0439489	0.350625	0.192128	RIF	rifin
PF3D7_0223300	0.18074	0.0354077	0.0317086	0.0351998	0.187216	0.153881	-	erythrocyte membrane protein 1 (PfEMP1), exon 2
PF3D7_0223400	16.8062	16.6485	18.3338	17.0608	17.0139	18.8485	RIF	rifin
PF3D7_0223500	2.95398	3.23761	3.30818	3.88187	4.44987	4.15096	VAR	erythrocyte membrane protein 1, PfEMP1
PF3D7_0300100	14.9588	14.3825	14.7704	13.8371	14.2359	14.9316	VAR	erythrocyte membrane protein 1, PfEMP1
PF3D7_0300200	28.08	28.8615	29.1556	17.3454	16.6949	17.4424	RIF	rifin
PF3D7_0300300	0.238152	0.19995	0.208904	0.331292	0.352407	0.376555	VAR	erythrocyte membrane protein 1 (PfEMP1), exon 2,pseudogene
PF3D7_0300400	2.15574	2.16309	1.7065	1.12639	0.998488	0.895305	-	stevor
PF3D7_0300500	0.867552	0.849786	1.48396	0.295678	0.599093	0.55397	RIF	rifin
PF3D7_0300600	0	0	0	0	0	0	-	Plasmodium exported protein, unknown function,fragment
PF3D7_0300700	1.10031	0.994871	0.81669	0.618143	0.584481	0.504428	RIF	rifin
PF3D7_0300800	40.5432	41.7556	38.9248	21.44	19.2984	22.09	RIF	rifin
PF3D7_0300900	496.184	493.424	473.69	325.429	318.603	333.914	-	stevor-like
PF3D7_0301000	0.209482	0.186538	0.217165	0.296709	0.410963	0.697191	ACS2	acyl-CoA synthetase
PF3D7_0301100	0.121525	0	0.3198	0.118337	0.157349	0.0517326	-	Plasmodium exported protein (hyp13), unknown function
PF3D7_0301200	10.0699	9.73846	11.4114	15.4303	17.208	17.1685	FIKK3	serine/threonine protein kinase, FIKK family
PF3D7_0301300	73.2665	74.7695	75.6211	89.8145	88.4482	85.1141	-	alpha/beta hydrolase, putative
PF3D7_0301400	66.1117	65.7609	59.452	73.4764	76.6789	71.9798	-	Plasmodium exported protein, unknown function
PF3D7_0301500	87.504	87.0538	86.6586	105.004	107.175	111.54	-	Plasmodium exported protein, unknown function
PF3D7_0301600	310.444	308.072	307.32	377.108	386.347	376.494	GEXP21	Plasmodium exported protein (hyp1), unknown function
PF3D7_0301700	781.779	777.265	788.718	911.566	929.583	892.33	-	Plasmodium exported protein, unknown function
PF3D7_0301800	67.0033	64.4454	62.1724	94.8922	95.7677	100.178	-	Plasmodium exported protein, unknown function
PF3D7_0301900	4.81393	6.17213	3.94808	5.25933	4.22293	4.09854	-	conserved Plasmodium protein, unknown function
PF3D7_0302000	102.27	104.553	103.477	139.134	140.044	141.602	PRP46	pre-mRNA-splicing factor PRP46, putative
PF3D7_0302100	183.461	175.991	175.682	238.611	237.961	241.36	SRPK1	serine/threonine protein kinase
PF3D7_0302200	0.595103	0.658479	0.599353	0.879971	0.903712	0.947652	CLAG3.2	cytoadherence linked asexual protein 3.2
PF3D7_0302300	37.8734	37.6925	37.0372	45.3287	46.1082	46.0792	-	erythrocyte membrane protein 1 (PfEMP1),pseudogene
PF3D7_0302400	0.48008	0.235124	0.245654	0.389573	0.448936	0.74935	-	ncRNA
PF3D7_0302500	17.4661	16.7848	16.799	18.209	19.687	17.8989	CLAG3.1	cytoadherence linked asexual protein 3.1
PF3D7_0302600	10.746	10.5147	9.7772	6.62354	6.64111	6.31672	ABCB4	ABC transporter B family member 4, putative
PF3D7_0302700	19.1882	15.796	20.9501	18.0886	16.9156	17.4663	-	CDGSH iron-sulfur domain-containing protein,putative
PF3D7_0302800	60.0842	61.4759	61.0218	76.3937	75.9671	74.2003	-	conserved Plasmodium protein, unknown function
PF3D7_0302900	121.406	119.237	117.509	135.875	139.608	136.491	-	exportin-1, putative
PF3D7_0303000	13.3652	9.71617	12.4226	12.5879	12.809	13.7531	NSF	N-ethylmaleimide-sensitive fusion protein
PF3D7_0303100	9.21578	8.53911	9.2334	10.7773	11.2922	11.1009	-	conserved Plasmodium protein, unknown function
PF3D7_0303200	18.5431	17.3874	16.8076	17.8213	19.495	19.2513	-	HAD superfamily protein, putative
PF3D7_0303300	295.283	295.792	305.272	335.23	327.536	341.965	RPB6	DNA-directed RNA polymerases I, II, and III subunit RPABC2, putative
PF3D7_0303400	5.21375	4.88386	4.92866	5.96423	7.01288	5.99042	DHHC1	palmitoyltransferase
PF3D7_0303500	5.90418	5.02087	4.96995	3.10681	3.09298	2.97308	-	spindle pole body protein, putative
PF3D7_0303600	39.3869	37.0507	38.6591	33.4539	29.2807	34.6416	Plrx	plasmoredoxin
PF3D7_0303700	58.1163	60.367	62.7245	40.9792	36.8962	39.6786	BCKDH-E2	lipoamide acyltransferase component of branched-chain alpha-keto acid dehydrogenase complex
PF3D7_0303800	22.2409	23.7167	22.5073	19.2255	18.4493	17.5704	-	IBR domain protein, putative
PF3D7_0303900	1.89284	2.16309	2.83648	2.61119	1.97428	2.01444	-	phosphatidylethanolamine-binding protein,putative
PF3D7_0304000	0.778985	0.621073	0.619752	0.899678	1.0008	0.86373	IMC1a	inner membrane complex protein 1a, putative
PF3D7_0304100	1.72191	3.05341	2.13545	2.39948	2.8958	2.654	IMC1e	inner membrane complex protein 1e, putative
PF3D7_0304200	28.1613	27.8138	32.6805	37.788	43.3164	41.9772	EHD	EH domain-containing protein
PF3D7_0304300	2.19497	1.74355	2.25109	1.71204	1.27255	1.40391	-	conserved Plasmodium protein, unknown function
PF3D7_0304400.1	2501.52	2701.01	2649.61	2036.63	1926.55	1962.13	-	60S ribosomal protein L44
PF3D7_0304500	97.2364	99.1581	95.9664	54.5483	48.981	53.1038	GLP1	1-cys-glutaredoxin-like protein-1
PF3D7_0304600	50.8499	51.4996	54.4483	35.7616	35.7311	33.4386	CSP	circumsporozoite (CS) protein
PF3D7_0304700	1.48566	1.51991	1.7376	1.54314	1.5104	1.48975	-	conserved Plasmodium protein, unknown function
PF3D7_0304800	1.08999	0.697682	0.681592	0.935289	0.707981	0.606419	-	conserved Plasmodium membrane protein, unknown function
PF3D7_0304900	55.9799	59.485	56.1542	69.0954	74.256	70.2861	-	conserved Plasmodium protein, unknown function
PF3D7_0305000	53.2779	55.7468	54.1268	55.5361	57.4003	59.6757	EF-Ts	elongation factor Ts
PF3D7_0305100	9.47003	9.24534	8.7924	6.25221	5.84036	6.34859	-	conserved Plasmodium protein, unknown function
PF3D7_0305200	87.3944	83.6726	75.8563	85.689	81.6816	86.3143	-	conserved Plasmodium protein, unknown function
PF3D7_0305300	108.12	105.331	108.297	141.211	139.599	138.552	-	conserved Plasmodium membrane protein, unknown function
PF3D7_0305400	16.5786	16.8677	14.6363	19.3724	18.2805	17.7574	-	conserved Plasmodium protein, unknown function
PF3D7_0305500	48.0625	49.415	49.7227	54.3044	52.5409	51.0858	-	conserved Plasmodium protein, unknown function
PF3D7_0305600	20.7454	20.2216	18.7296	11.4663	10.0115	10.5416	-	AP endonuclease (DNA-[apurinic or apyrimidinic site] lyase), putative
PF3D7_0305700	431.677	427.115	439.585	428.754	427.482	428.145	-	ubiquitin-conjugating enzyme E2, putative
PF3D7_0305800	2.54897	2.64767	2.78876	4.15958	4.35215	4.45958	-	P-loop containing nucleoside triphosphate hydrolase, putative
PF3D7_0305900	1.57914	2.14833	2.69345	1.70858	1.28738	0.672233	-	conserved Plasmodium protein, unknown function
PF3D7_0306000	18.1054	16.9588	15.2863	7.49297	7.71657	6.5513	-	conserved Plasmodium protein, unknown function
PF3D7_0306100	56.9522	56.4182	55.1409	65.9988	67.3336	65.7577	-	conserved Plasmodium protein, unknown function
PF3D7_0306200	143.8	133.688	134.711	127.559	127.055	138.081	AHA1	activator of Hsp90 ATPase
PF3D7_0306300	681.524	711.544	740.554	526.926	499.467	482.547	GRX1	glutaredoxin 1
PF3D7_0306400	15.9741	16.7696	15.9602	11.7651	12.0368	10.9778	-	FAD-dependent glycerol-3-phosphate dehydrogenase, putative
PF3D7_0306500	17.2816	17.9475	18.1728	11.5061	10.4691	12.8521	-	conserved Plasmodium protein, unknown function
PF3D7_0306600	33.2293	36.4617	40.6165	25.1081	28.0563	22.1073	-	conserved Plasmodium protein, unknown function
PF3D7_0306700	120.656	130.606	132.181	133.088	137.33	117.612	-	membrane magnesium transporter, putative
PF3D7_0306800	385.515	389.393	390.524	303.158	299.151	292.073	CCT2	T-complex protein 1 subunit beta
PF3D7_0306900	3942.06	4122.73	4217.61	3161.56	2992.93	3072.76	-	40S ribosomal protein S23, putative
PF3D7_0307000	1.75679	1.14721	1.02736	0.285119	1.51645	0.747859	-	small nucleolar RNA snoR03
PF3D7_0307100	2230.66	2289.25	2315.56	1854.96	1743.33	1807.03	-	40S ribosomal protein S12, putative
PF3D7_0307200	2709.61	2777.61	2848.41	2116.51	2081.19	2156.26	-	60S ribosomal protein L7, putative
PF3D7_0307300	0.366715	0.538807	0.294871	0.505885	0.474819	0.676472	-	EB1 homolog, putative
PF3D7_0307400	16.4999	16.7804	16.3565	8.32044	9.04694	7.38228	ClpP	ATP-dependent Clp protease proteolytic subunit
PF3D7_0307500	13.8141	14.6294	13.5576	6.74537	8.226	6.17037	-	conserved protein, unknown function
PF3D7_0307600	12.6893	13.228	13.7348	7.1655	7.8676	6.67434	-	conserved Plasmodium protein, unknown function
PF3D7_0307700	49.1385	47.6885	45.6604	35.9725	34.9569	35.8689	-	conserved Plasmodium protein, unknown function
PF3D7_0307800	76.6742	77.464	75.2418	97.1684	100.615	97.7203	-	conserved Plasmodium protein, unknown function
PF3D7_0307900	3.24895	3.57252	3.64425	1.34305	1.7442	1.57402	-	conserved Plasmodium protein, unknown function
PF3D7_0308000	27.5391	25.841	27.0943	14.475	15.8567	15.0538	-	DNA polymerase delta small subunit, putative
PF3D7_0308100	0.948632	0.884532	0.808125	0.746105	0.897589	0.807657	-	conserved Plasmodium protein, unknown function
PF3D7_0308200	527.269	526.782	528.798	451.431	450.493	460.78	CCT7	T-complex protein 1 subunit eta
PF3D7_0308300	1.52463	1.17663	0.851066	2.38442	1.99402	1.80942	-	conserved Plasmodium protein, unknown function
PF3D7_0308400	5.11783	17.3528	9.66926	14.5674	18.0105	8.0442	-	U4 spliceosomal RNA
PF3D7_0308500	229.366	262.53	242.389	99.4342	91.7759	95.33	-	activator of Hsp90 ATPase, putative
PF3D7_0308600	161.169	167.196	166.151	195.999	198.198	193.443	PRPF19	pre-mRNA-processing factor 19, putative
PF3D7_0308700	1.61544	1.64441	1.91718	2.46756	2.10533	2.61591	-	conserved Plasmodium protein, unknown function
PF3D7_0308800	27.3637	31.4343	33.5541	13.6717	13.2323	19.2721	-	conserved protein, unknown function
PF3D7_0308900	60.6849	58.7914	59.77	74.2665	73.8121	76.2058	SF3B1	splicing factor 3B subunit 1, putative
PF3D7_0309000	48.1762	48.1722	45.0421	50.9517	49.4953	52.3732	YVH1	dual specificity protein phosphatase
PF3D7_0309100	5.40887	7.51989	6.58122	4.33253	4.44299	4.23369	-	conserved Plasmodium protein, unknown function
PF3D7_0309200	29.1132	29.0729	29.346	18.4484	19.7826	20.4865	ARK2	serine/threonine protein kinase, putative
PF3D7_0309300	68.5402	63.8246	66.2123	92.6536	92.6087	89.9795	-	N2227-like protein, putative
PF3D7_0309400	0.393679	0	0	1.15006	1.01946	0	-	small nucleolar RNA Me18S-Um1356
PF3D7_0309500	508.195	514.987	521.806	463.108	464.748	465.291	AS	asparagine synthetase [glutamine-hydrolyzing],putative
PF3D7_0309600	3571.77	3629.79	3667.09	2643.21	2544.78	2670.7	PfP2	60S acidic ribosomal protein P2
PF3D7_0309700	16.1801	15.7231	15.4975	12.3348	12.1737	12.946	SBP2	SECIS-binding protein 2, putative
PF3D7_0309800	95.9741	90.797	91.4507	98.7058	94.4051	101.915	-	YTH domain-containing protein, putative
PF3D7_0309900	2.1269	2.64073	2.2421	1.40799	1.5541	1.43754	-	conserved Plasmodium protein, unknown function
PF3D7_0310000	16.7201	19.0816	15.4277	8.21756	8.71407	7.58771	-	50S ribosomal protein L9, apicoplast, putative
PF3D7_0310100	0.998532	0.652056	1.09488	1.7286	1.4126	0.968217	CDPK3	calcium-dependent protein kinase 3
PF3D7_0310200	77.8361	76.1278	72.6804	47.8911	48.4122	53.0175	-	phd finger protein, putative
PF3D7_0310300	103.968	97.995	99.2114	135.983	136.172	131.984	-	phosphoglycerate mutase, putative
PF3D7_0310400	9.80367	8.85877	8.64197	5.84768	6.13087	6.03677	PIESP1	parasite-infected erythrocyte surface protein
PF3D7_0310500	51.395	50.3425	48.5227	56.6117	55.6107	54.7566	DHX57	ATP-dependent RNA helicase DHX57, putative
PF3D7_0310600.1	187.524	206.628	200.422	199.229	184.145	189.458	-	eukaryotic translation initiation factor 3 subunit K, putative
PF3D7_0310700	136.586	139.551	139.233	166.332	153.353	157.176	-	trafficking protein particle complex subunit 4,putative
PF3D7_0310800	220.895	236.534	235.732	278.552	268.121	264.939	-	conserved Plasmodium protein, unknown function
PF3D7_0310900	5.17886	4.89788	5.20424	4.34742	4.21344	4.2403	-	conserved Plasmodium protein, unknown function
PF3D7_0311000	0.0758055	0.148506	0.398974	0.51672	0.458044	0.322701	-	conserved Plasmodium protein, unknown function
PF3D7_0311100	74.1302	73.3502	72.4108	88.48	86.1034	85.0146	-	pre-mRNA splicing factor, putative
PF3D7_0311200	8.36731	8.5314	8.65144	8.82589	8.98639	8.32899	-	valine--tRNA ligase, putative
PF3D7_0311300	18.6442	17.8936	16.9001	16.354	14.8219	14.8004	-	phosphatidylinositol 3-and 4-kinase, putative
PF3D7_0311400	1.01168	1.0396	1.08888	1.08185	1.15187	1.3105	-	protein kinase, putative
PF3D7_0311500	305.653	317.675	310.546	305.239	294.578	305.143	-	conserved Plasmodium protein, unknown function
PF3D7_0311600	21.6579	23.0204	22.7003	19.0133	19.136	18.8366	-	dolichyl-diphosphooligosaccharide--protein glycosyltransferase subunit 1, putative
PF3D7_0311700	4.86871	4.80433	5.25147	3.51185	5.01204	4.60575	-	plasmepsin VI
PF3D7_0311800	17.4591	17.4276	18.5261	13.3118	12.8167	12.794	-	conserved protein, unknown function
PF3D7_0311900	5.92959	5.74848	5.77138	4.25144	4.46982	5.16942	-	conserved Plasmodium protein, unknown function
PF3D7_0312000	18.0096	15.966	14.8979	5.77174	7.08416	6.69616	-	conserved Plasmodium protein, unknown function
PF3D7_0312100	7.08967	6.63381	5.76073	4.56008	4.62203	4.52707	-	E3 ubiquitin-protein ligase, putative
PF3D7_0312200	0.416593	0.321503	0.343283	0.67611	0.414086	0.397676	-	TPR domain containing protein
PF3D7_0312300	38.707	35.1059	34.8965	37.5422	37.0357	37.8806	RPN12	26S proteasome regulatory subunit RPN12,putative
PF3D7_0312400	141.818	146.163	142.572	109.513	115.753	107.508	GSK3	glycogen synthase kinase 3
PF3D7_0312500	34.6243	32.7285	31.3876	39.1956	37.9288	37.5019	MFR3	transporter, putative
PF3D7_0312600	0	0	0	0	0	0	-	tRNA Valine
PF3D7_0312700	5.54777	5.43416	5.40715	4.802	6.91716	3.67369	-	tRNA Isoleucine
PF3D7_0312800	3186.02	3283.13	3336.08	2377.45	2300.76	2363.73	-	60S ribosomal protein L26, putative
PF3D7_0312900	7.80797	8.93205	7.04903	10.378	10.1343	11.5485	-	hypothetical protein
PF3D7_0313000	40.9074	39.2322	39.1205	43.0334	45.1003	43.5257	-	conserved Plasmodium protein, unknown function
PF3D7_0313100	151.289	149.554	148.797	131.983	133.328	133.858	HRD3	ubiquitin-protein ligase, putative
PF3D7_0313200	29.6302	30.2001	29.328	26.4486	22.9844	23.1815	-	conserved Plasmodium protein, unknown function
PF3D7_0313300	32.1456	34.8231	31.2579	23.3757	24.8082	22.2059	-	apicoplast conserved ycf19 protein precursor,unknown function
PF3D7_0313400	30.7345	28.5268	28.862	34.7324	35.4762	35.6686	-	conserved Plasmodium protein, unknown function
PF3D7_0313500	20.1021	20.3613	20.9227	22.2593	21.6678	23.9811	PfG	Ras-like G protein
PF3D7_0313600	12.9389	12.314	12.1556	5.75029	6.11679	4.9159	-	conserved Plasmodium protein, unknown function
PF3D7_0313700.1	5.1953	5.79488	6.19049	3.27521	3.1366	3.52836	-	conserved Plasmodium protein, unknown function
PF3D7_0313700.2	0	0	0	0	0	0	-	conserved Plasmodium protein, unknown function
PF3D7_0313800	27.3633	26.9646	26.2582	20.8111	20.3619	20.1839	-	conserved Plasmodium protein, unknown function
PF3D7_0313900	2.69044	3.24886	3.39643	2.43966	2.53126	2.12094	-	conserved Plasmodium protein, unknown function
PF3D7_0314000	26.0266	26.0478	30.1259	18.8977	19.8287	20.7618	P23	co-chaperone p23
PF3D7_0314100.1	70.8602	75.7889	76.7507	80.3108	79.1841	72.5561	-	vesicle transport v-SNARE protein, putative
PF3D7_0314100.2	0	0	0.192931	0	0	0	-	vesicle transport v-SNARE protein, putative
PF3D7_0314200	5.04758	5.26426	4.60557	3.32433	2.60644	2.8298	-	conserved Plasmodium protein, unknown function
PF3D7_0314300	2.13728	2.39741	2.44933	1.61127	1.19025	1.26202	Der1-2	DER1-like protein
PF3D7_0314400	110.828	113.31	111.624	143.254	137.849	134.803	PPP6	serine/threonine protein phosphatase 6,putative
PF3D7_0314500	193.575	191.202	187.609	197.074	204.458	205.439	-	conserved Plasmodium protein, unknown function
PF3D7_0314600	43.3508	40.8094	43.7916	55.1303	55.5317	50.5118	-	conserved Plasmodium protein, unknown function
PF3D7_0314700	14.4798	13.8726	15.0656	29.6407	28.704	27.8166	-	zinc finger protein, putative
PF3D7_0314800	0.105006	0.191018	0.157903	0.131467	0.0388461	0.127716	-	conserved Plasmodium protein, unknown function
PF3D7_0314900	2.9854	2.72431	2.57399	1.98775	1.93824	1.78139	-	conserved Plasmodium membrane protein, unknown function
PF3D7_0315000	9.12299	9.09718	7.93049	4.0817	3.6182	3.63871	-	zinc finger protein, putative
PF3D7_0315100	218.76	225.283	227.04	253.972	247.658	248.295	eIF4E	eukaryotic translation initiation factor 4E
PF3D7_0315200	1.52837	1.34519	1.57383	2.98375	3.0337	2.70934	CTRP	circumsporozoite-and TRAP-related protein
PF3D7_0315300	2.40245	2.37921	2.31659	1.51375	1.44097	1.54159	-	conserved Plasmodium protein, unknown function
PF3D7_0315400	32.0218	28.3306	27.716	25.5608	23.0254	22.0898	-	conserved Plasmodium protein, unknown function
PF3D7_0315500	27.3446	28.6885	25.9265	20.6884	19.3227	23.7946	-	mitochondrial ribosomal protein L29/L47 precursor, putative
PF3D7_0315600	9.89652	8.02575	8.56837	10.513	9.62431	8.8088	-	zinc finger protein, putative
PF3D7_0315700	2.86653	3.34654	2.52911	4.39799	3.45261	3.26352	-	conserved Plasmodium membrane protein, unknown function
PF3D7_0315800	68.6504	72.8447	69.4262	82.1806	76.6421	80.8978	-	zinc finger protein, putative
PF3D7_0315900	2.2469	1.4856	1.1333	2.35206	2.03648	2.34341	-	conserved Plasmodium protein, unknown function
PF3D7_0316000	3.09277	2.97977	3.73585	5.38146	4.50778	4.53248	MA	microneme associated antigen
PF3D7_0316100	12.3256	10.1292	12.6444	6.20459	6.582	7.47026	-	mitochondrial ribosomal protein L27 precursor,putative
PF3D7_0316200	7.27971	6.51853	6.76429	2.91705	3.24756	2.83567	-	conserved Plasmodium protein, unknown function
PF3D7_0316300.1	0	0	0	0	0	0	-	inorganic pyrophosphatase, putative
PF3D7_0316300.2	1.7351	1.69957	2.06106	1.02079	0.624055	1.04639	-	inorganic pyrophosphatase, putative
PF3D7_0316400	17.1636	15.7206	17.3365	9.37397	9.04428	9.53992	-	conserved Plasmodium protein, unknown function
PF3D7_0316500	21.4973	24.5003	21.6442	12.7378	12.7793	13.6118	NUF2	kinetochore protein NUF2, putative
PF3D7_0316600	1705.91	1721.26	1703.82	1385.44	1401.49	1408.48	FNT	formate-nitrite transporter
PF3D7_0316700	81.034	87.2293	89.3462	85.0732	84.8849	89.3538	YOP1	HVA22/TB2/DP1 family protein, putative
PF3D7_0316800	2907.9	3014.62	2949.59	2504.4	2411.71	2415.88	-	40S ribosomal protein S15A, putative
PF3D7_0316900	74.3121	73.0703	72.1829	96.4501	96.8018	97.6462	-	E3 ubiquitin-protein ligase, putative
PF3D7_0317000	346.081	350.783	345.918	315.666	299.108	301.85	-	proteasome subunit alpha type-3, putative
PF3D7_0317100	1.98016	2.16038	2.55604	3.93483	3.89101	4.16677	B9	6-cysteine protein
PF3D7_0317200	32.1865	28.5745	30.9397	23.9054	24.2528	22.9972	CRK4	cdc2-related protein kinase 4
PF3D7_0317300	41.8893	40.5359	40.4851	43.5855	45.8901	47.4636	-	conserved Plasmodium protein, unknown function
PF3D7_0317400	7.43186	8.39962	8.68339	8.43819	7.50597	7.68513	-	conserved Plasmodium protein, unknown function
PF3D7_0317500	25.853	25.3803	25.6205	23.5041	22.1415	21.7074	EG5	kinesin-5
PF3D7_0317600	3568.63	3644.45	3651.56	2495.34	2393.87	2444.85	RPS11	40S ribosomal protein S11, putative
PF3D7_0317700	54.0384	51.8396	50.6033	52.0225	50.6271	47.7676	-	CPSF (cleavage and polyadenylation specific factor), subunit A, putative
PF3D7_0317800	142.064	144.23	141.163	120.843	117.738	120.305	-	26S proteasome non-ATPase regulatory subunit 9,putative
PF3D7_0317900	14.7559	14.1212	14.7304	13.5314	13.5773	14.9331	-	conserved Plasmodium protein, unknown function
PF3D7_0318000	0.923109	0.602804	0.742262	0.37454	0.597617	0.589446	-	conserved Plasmodium protein, unknown function
PF3D7_0318100	62.5887	59.6753	59.9064	53.4451	51.4381	56.9747	-	stomatin-like protein
PF3D7_0318200	225.758	217.78	218.189	257.004	259.715	251.729	RPB1	DNA-directed RNA polymerase II subunit RPB1
PF3D7_0318300	26.6586	28.134	28.0322	35.7484	36.4912	34.0573	-	conserved Plasmodium protein, unknown function
PF3D7_0318400	0.949618	1.2919	1.48088	1.51549	0.979091	1.10045	-	conserved Plasmodium protein, unknown function
PF3D7_0318500	0.495246	0.417558	0.45642	0.372375	0.430199	0.421649	-	conserved Plasmodium protein, unknown function
PF3D7_0318600	38.9171	36.6026	37.5823	49.6521	47.8936	49.3545	-	cleavage and polyadenylation specificity factor,putative
PF3D7_0318700	2.08212	2.29442	3.53868	3.80158	4.83018	5.65049	-	trophozoite stage antigen
PF3D7_0318800	1.13412	1.15362	0.994835	1.86893	1.01662	2.45108	-	triosephosphate isomerase, putative
PF3D7_0318900	153.929	157.089	149.716	164.994	166.89	172.748	-	conserved protein, unknown function
PF3D7_0319000	5.96169	6.3153	7.37421	7.25664	6.8735	6.66546	ATPase7	P-type ATPase, putative
PF3D7_0319100	101.07	97.5837	90.9402	93.3499	87.3677	91.4666	RBX1	E3 ubiquitin-protein ligase RBX1, putative
PF3D7_0319200	48.1907	46.5293	44.3414	55.2927	54.1858	55.3066	-	endonuclease/exonuclease/phosphatase family protein, putative
PF3D7_0319300	87.1001	104.603	96.142	106.539	106.999	106.114	-	ubiquitin-conjugating enzyme, putative
PF3D7_0319400	7.79652	8.28728	8.12447	6.3657	7.0165	6.80359	-	kinesin-8, putative
PF3D7_0319500	207.642	202.995	192.127	245.705	248.981	257.457	-	RNA-binding protein, putative
PF3D7_0319600	802.579	867.788	825.9	738.427	721.287	739.031	-	elongation factor 1 (EF-1), putative
PF3D7_0319700	77.8355	72.9764	69.8193	89.4572	87.3334	84.12	ABCI3	ABC transporter I family member 1, putative
PF3D7_0319800	0.326693	0.480004	0.8024	0.79531	1.128	0.917875	-	conserved Plasmodium protein, unknown function
PF3D7_0319900	6.64297	6.45837	7.82749	11.972	11.2972	13.2531	-	conserved Plasmodium protein, unknown function
PF3D7_0320000	97.7881	109.077	111.947	78.8631	75.3927	79.7717	I2	protein phosphatase inhibitor 2
PF3D7_0320100	83.496	87.9873	89.1611	99.2521	94.6607	91.8093	SEC22	protein transport protein SEC22
PF3D7_0320200	2.29961	1.91202	1.38388	1.69248	1.40797	1.57085	-	CPW-WPC family protein
PF3D7_0320300	624.2	627.855	623.699	547.002	539.234	546.595	CCT5	T-complex protein 1 subunit epsilon
PF3D7_0320400	2.40362	2.26518	2.15725	3.9568	3.79141	3.92913	Cap380	oocyst capsule protein
PF3D7_0320500	310.612	312.682	305.309	442.999	430.281	425.14	Nico	nicotinamidase, putative
PF3D7_0320600	5.401	5.52041	5.35565	2.51533	2.33106	2.19922	-	conserved Plasmodium protein, unknown function
PF3D7_0320700	94.3897	95.006	97.0283	61.1632	65.7504	67.1411	SPC2	signal peptidase complex subunit SPC2, putative
PF3D7_0320800	28.7851	31.2972	34.8765	21.6182	21.617	22.5468	DOZI	ATP-dependent RNA helicase DDX6
PF3D7_0320900	771.859	780.007	835.499	849.067	828.104	842.954	H2A.Z	histone H2A variant, putative
PF3D7_0321000	111.244	105.398	109.196	131.922	126.457	127.182	-	conserved Plasmodium protein, unknown function
PF3D7_0321100	1.28652	1.10265	1.18791	1.06321	0.964393	1.11695	-	conserved Plasmodium protein, unknown function
PF3D7_0321200	17.0677	18.7166	19.6523	12.1498	12.1249	11.2242	ALG7	UDP-N-acetylglucosamine--dolichyl-phosphate N-acetylglucosaminephosphotransferase, putative
PF3D7_0321300	1.77105	1.20101	1.22491	0.978378	1.57286	1.56586	-	conserved Plasmodium protein, unknown function
PF3D7_0321400	1.41519	1.81642	1.54104	2.28095	2.02194	1.66191	-	protein kinase, putative
PF3D7_0321500	47.6322	46.8845	45.414	37.4146	38.1566	40.5166	-	peptidase, putative
PF3D7_0321600	106.299	103.415	102.606	107.436	110.218	105.242	DDX42	ATP-dependent RNA helicase DDX42, putative
PF3D7_0321700	3.82578	3.66102	3.14487	1.89786	2.25006	2.33538	-	microtubule and actin binding protein, putative
PF3D7_0321800	32.801	32.231	31.9049	37.0861	36.4701	35.9812	-	WD repeat-containing protein, putative
PF3D7_0321900	58.5476	56.7053	58.7504	73.4262	74.9146	74.4908	CARL	cyclic amine resistance locus protein
PF3D7_0322000	2915	2968.43	3072.28	1988.85	1967.31	1965.07	CYP19A	peptidyl-prolyl cis-trans isomerase
PF3D7_0322100	100	98.6756	95.7711	134.776	134.454	137.916	Prt1	RNA triphosphatase
PF3D7_0322200	0.51777	0.588313	0.52685	0.665529	0.715097	0.758219	-	conserved Plasmodium protein, unknown function
PF3D7_0322300	31.9482	33.3054	29.6583	33.5748	32.957	30.819	DGAT	diacylglycerol O-acyltransferase
PF3D7_0322400	90.997	87.8295	90.316	110.439	111.238	109.043	-	regulator of initiation factor 2 (eIF2)
PF3D7_0322500	8.98398	9.70644	10.1129	11.0387	10.1513	9.68421	IscA2	iron-sulfur assembly protein, putative
PF3D7_0322600	0.532888	0.771615	0.538576	0.620436	0.599981	0.719996	-	conserved Plasmodium protein, unknown function
PF3D7_0322700	31.1109	30.5182	29.0327	27.1082	28.1561	27.1959	-	conserved Plasmodium protein, unknown function
PF3D7_0322800	3.94688	4.53842	3.91375	2.42299	1.48127	3.7256	-	conserved Plasmodium protein, unknown function
PF3D7_0322900	2358.3	2424.82	2424.98	1829.04	1747.22	1814.58	-	40S ribosomal protein S3A, putative
PF3D7_0323000	681.423	794.009	691.381	617.1	537.468	514.89	TMA7	translation machinery-associated protein 7,putative
PF3D7_0323100	49.3172	49.1102	46.847	34.3448	34.3148	33.5355	-	conserved Plasmodium protein, unknown function
PF3D7_0323200	8.01995	9.10155	7.4069	3.26833	3.8426	4.36157	-	conserved Plasmodium protein, unknown function
PF3D7_0323300	0.395796	0.599158	0.410312	0.420451	0.59012	0.582051	-	conserved protein, unknown function
PF3D7_0323400	3.57716	3.34911	3.31426	4.54651	5.56792	5.27163	RIPR	Rh5 interacting protein
PF3D7_0323500	79.3645	78.9494	73.8224	93.4515	93.5466	96.4328	SMN	survival motor neuron-like protein
PF3D7_0323600	28.765	28.723	26.7634	34.9904	32.5037	31.762	-	conserved Plasmodium protein, unknown function
PF3D7_0323700	101.076	100.02	99.4199	114.814	123.064	122.397	SART1	U4/U6.U5 tri-snRNP-associated protein 1,putative
PF3D7_0323800	52.6439	53.0986	52.4534	63.9816	65.5097	60.9299	-	conserved Plasmodium protein, unknown function
PF3D7_0323900	13.2937	15.7906	13.6686	16.1567	16.9366	17.9658	VAR	erythrocyte membrane protein 1 (PfEMP1), exon 2,pseudogene
PF3D7_0324000	2.86936	4.1078	2.37176	4.72847	3.71522	3.10067	EPF1	exported protein family 1
PF3D7_0324100	3.97129	5.73605	4.13305	2.9495	1.85925	2.86536	MC-2TM	Pfmc-2TM Maurer's cleft two transmembrane protein
PF3D7_0324200	0.0676015	0	0.0592992	0.0658282	0	0	EPF3	exported protein family 3
PF3D7_0324300	0.352618	0.246712	0.265125	0.147158	0.478308	0.385992	EPF4	exported protein family 4
PF3D7_0324400	0.535403	0.742955	0.234825	0.26068	0.269592	0.417852	RIF	rifin
PF3D7_0324500	0.0982134	0.336708	0.344607	0.430368	0.508664	0.501709	RIF	rifin
PF3D7_0324600	1.70638	3.03897	2.76684	1.30915	0.892688	1.49682	-	stevor
PF3D7_0324700	0.135791	0.0997574	0.148893	0.297515	0.410248	0.317931	VAR	erythrocyte membrane protein 1 (PfEMP1), exon 2,pseudogene
PF3D7_0324800	12.3416	14.1037	11.4519	11.4456	11.6316	10.1144	RIF	rifin
PF3D7_0324900	7.52731	8.15559	8.3893	6.43991	5.75833	6.03495	VAR	erythrocyte membrane protein 1, PfEMP1
PF3D7_0400100	4.69599	4.91187	4.64194	4.09025	3.53922	4.01822	VAR	erythrocyte membrane protein 1, PfEMP1
PF3D7_0400200	313.412	322.022	330.056	239.309	239.128	244.234	-	erythrocyte membrane protein 1 (PfEMP1), exon 2,pseudogene
PF3D7_0400300	185.497	178.029	186.346	134.808	131.817	135.21	RIF	rifin
PF3D7_0400400	308.87	303.651	297.981	395.237	403.237	403.75	VAR	erythrocyte membrane protein 1, PfEMP1
PF3D7_0400500	365.69	368.625	372.567	434.115	439.582	426.907	RIF	rifin
PF3D7_0400600	16.6043	12.1982	8.84308	10.3942	7.67824	9.08791	-	erythrocyte membrane protein 1 (PfEMP1), exon 1,pseudogene
PF3D7_0400700	26.3545	25.3731	26.2098	29.2951	33.5398	34.8259	RIF	rifin
PF3D7_0400800	1.23851	1.05491	0.897462	0.996276	0.557776	0.504304	-	stevor
PF3D7_0400900	10.2687	10.9391	10.7094	5.94429	5.63692	6.88937	RIF	rifin
PF3D7_0401000	0.453366	0.148027	0.883749	0.343369	0.739203	0.943536	RIF	rifin
PF3D7_0401100	0	0	0	0	0	0	-	Plasmodium exported protein, unknown function,fragment
PF3D7_0401200	1.61252	1.91202	0.930578	0.578501	0.988991	0.650312	RIF	rifin
PF3D7_0401300	10.466	10.3737	11.5851	5.70237	5.55674	5.55149	RIF	rifin
PF3D7_0401400	1.65624	1.94678	2.11698	1.70495	0.898639	1.65184	RIF	rifin
PF3D7_0401500	0.853604	1.22959	1.62968	2.34696	3.46742	2.26575	-	stevor, pseudogene
PF3D7_0401600.1	0	0	0	0	0	0	-	rifin
PF3D7_0401600.2	0	0	0	0	0	0	-	rifin
PF3D7_0401700	250.699	252.214	239.378	156.789	154.499	155.89	-	Plasmodium exported protein, unknown function,pseudogene
PF3D7_0401800	2424.17	2433.45	2415.48	2026.94	2046.52	2008.32	PfD80	Plasmodium exported protein (PHISTb), unknown function
PF3D7_0401900	0.915749	0.818312	1.08514	1.42364	1.74735	1.81921	ACS6	acyl-CoA synthetase
PF3D7_0402000	1932.74	1830.55	1795.06	1138.7	1132.54	1146.03	-	Plasmodium exported protein (PHISTa), unknown function
PF3D7_0402100	12.6066	12.8265	11.9858	15.3383	15.2581	16.2036	-	Plasmodium exported protein (PHISTb), unknown function
PF3D7_0402200	2.20874	2.12906	2.1411	2.93167	3.16345	3.32981	SURF4.1	surface-associated interspersed protein 4.1 (SURFIN 4.1), pseudogene
PF3D7_0402300	0.746118	0.828627	0.502387	0.997723	0.997816	1.13627	RH1	reticulocyte binding protein homologue 1
PF3D7_0402400	1259.75	1252.96	1288.16	1062.3	1061.03	1066.8	GEXP18	Plasmodium exported protein, unknown function
PF3D7_0402500	1.32499	0.927039	1.57736	1.52063	1.06203	1.20866	RIF	rifin, pseudogene
PF3D7_0402600	0.568792	0.253247	0.771086	0.302112	0.446344	0.352193	-	stevor
PF3D7_0402700	1.03479	1.19789	0.990225	0.687033	0.487214	0.60069	RIF	rifin, pseudogene
PF3D7_0402800	0.159463	0.14504	0.259775	0.377108	0.373614	0.300623	-	erythrocyte membrane protein 1 (PfEMP1),pseudogene
PF3D7_0402900	7.80797	5.65957	8.35585	12.4692	11.862	11.9657	-	probable protein, unknown function
PF3D7_0403000	1.26616	0	0	0.616472	2.18588	0	-	tRNA Asparagine
PF3D7_0403100	10.2861	9.61193	9.61271	8.2701	8.25544	8.16377	-	regulator of chromosome condensation, putative
PF3D7_0403200	111.093	108.055	117.862	106.77	107.476	106.907	-	conserved Plasmodium protein, unknown function
PF3D7_0403300	21.2295	17.4956	19.428	24.5488	22.2898	22.7671	-	conserved Plasmodium protein, unknown function
PF3D7_0403400	22.526	21.0212	19.4516	22.1974	22.0408	22.7785	-	conserved Plasmodium protein, unknown function
PF3D7_0403500	37.6184	37.6491	35.1505	42.5853	38.1866	35.8409	-	ubiquitin specific protease, putative
PF3D7_0403600	3.31001	3.10299	3.02819	2.55087	2.64684	2.17842	-	conserved Plasmodium protein, unknown function
PF3D7_0403700	130.866	132.808	132.947	170.424	168.383	166.71	CLF1	pre-mRNA-splicing factor CLF1, putative
PF3D7_0403800	9.92196	8.49092	8.68479	18.7855	16.9458	16.1352	-	alpha/beta hydrolase, putative
PF3D7_0403900	1.03931	1.57214	1.21171	1.58853	1.29459	1.35529	SET8	SET domain protein, putative
PF3D7_0404000	8.74492	9.78953	9.72566	8.21141	5.12224	7.97717	-	conserved Plasmodium protein, unknown function
PF3D7_0404100	0.323041	0.168311	0.150727	0.361418	0.237317	0.427181	ApiAP2	transcription factor with AP2 domain(s),putative
PF3D7_0404200	5.80837	7.92788	6.93258	3.43069	3.45209	4.86413	-	conserved Plasmodium protein, unknown function
PF3D7_0404300	214.2	220.947	229.617	268.902	271.81	270.639	-	conserved Plasmodium protein, unknown function
PF3D7_0404400	27.1635	27.211	27.0357	43.4581	39.1617	42.9297	P36	6-cysteine protein
PF3D7_0404500	3.48832	3.95975	4.63276	5.14285	5.57194	5.55126	P52	6-cysteine protein
PF3D7_0404600	18.6795	18.4005	18.1263	18.094	18.4689	18.8492	-	conserved Plasmodium membrane protein, unknown function
PF3D7_0404700	2.04336	1.43198	1.66126	2.13536	1.83552	2.4469	DPAP3	dipeptidyl aminopeptidase 3
PF3D7_0404800	1.34715	1.66965	1.49522	2.57008	2.63421	2.22368	-	conserved Plasmodium protein, unknown function
PF3D7_0404900	33.7041	33.6596	34.9501	32.5391	31.9384	32.3787	P41	6-cysteine protein
PF3D7_0405000	95.0153	94.7122	90.1712	123.766	120.699	116.24	DDX51	ATP-dependent RNA helicase DDX51, putative
PF3D7_0405100	74.2306	70.7064	72.8403	94.322	91.5235	89.7111	SEC24B	protein transport protein Sec24B
PF3D7_0405200	41.8399	39.8491	37.6934	38.0682	37.4175	38.5334	MAg-1	ag-1 blood stage membrane protein homologue
PF3D7_0405300	2.62252	2.49097	2.30045	3.25794	3.42992	3.48451	LISP2	liver specific protein 2, putative
PF3D7_0405400	162.208	156.033	155.609	186.669	185.543	182.328	PRPF8	pre-mRNA-processing-splicing factor 8, putative
PF3D7_0405500	66.0034	73.4215	68.0644	81.168	79.3199	79.1217	-	conserved Plasmodium protein, unknown function
PF3D7_0405600	101.256	99.4733	98.5744	101.343	97.2151	97.1902	-	conserved Plasmodium membrane protein, unknown function
PF3D7_0405700	24.8006	23.2734	26.0071	33.3519	33.1633	31.9065	-	lysine decarboxylase, putative
PF3D7_0405800	21.0739	18.4148	22.0766	13.5823	18.1909	11.6172	-	conserved Plasmodium protein, unknown function
PF3D7_0405900	4.01065	4.36734	3.79879	4.86104	4.56685	4.88583	ASP	apical sushi protein
PF3D7_0406000	67.5872	68.1565	64.5345	85.3824	82.6518	87.5817	-	conserved Plasmodium protein, unknown function
PF3D7_0406100	493.527	493.586	501.683	535.14	541.498	532.348	-	V-type proton ATPase subunit B
PF3D7_0406200	2387.06	2588.92	2506.93	2920.77	2849.23	2817.25	Pfs16	sexual stage-specific protein precursor
PF3D7_0406400	59.033	61.4163	63.0943	69.4652	72.9634	72.9226	cGloII	cytosolic glyoxalase II
PF3D7_0406500	137.262	136.937	137.749	118.341	124.015	122.021	-	conserved Plasmodium protein, unknown function
PF3D7_0406600	3.12319	2.29442	2.2504	2.38956	2.98477	3.70368	-	conserved Plasmodium protein, unknown function
PF3D7_0406700	3.1858	2.88606	3.13377	2.16977	2.38436	1.72462	-	conserved Plasmodium protein, unknown function
PF3D7_0406800	11.2631	12.4181	12.6004	6.41103	5.77696	7.08773	-	conserved Plasmodium protein, unknown function
PF3D7_0406900	1.09632	1.26595	1.04769	1.33663	1.67725	1.42666	-	conserved Plasmodium protein, unknown function
PF3D7_0407000	26.2317	28.4071	28.8133	37.5289	38.5463	36.4801	-	conserved Plasmodium protein, unknown function
PF3D7_0407100	15.3822	14.9756	18.0454	16.6632	15.8204	15.7633	-	methyltransferase, putative
PF3D7_0407200	90.9834	93.387	93.2193	108.205	107.979	109.371	PTH2	peptidyl-tRNA hydrolase 2, putative
PF3D7_0407300	53.172	51.6543	49.0316	73.0472	71.3452	69.7898	-	transcription factor, putative
PF3D7_0407400	93.9988	95.4895	84.3165	84.5944	85.9814	83.6441	-	conserved Plasmodium protein, unknown function
PF3D7_0407500	35.4535	36.1326	35.1261	40.2309	35.8394	35.0353	-	mitochondrial carrier protein, putative
PF3D7_0407600	0.102991	0.151322	0.191977	0.112825	0.144464	0.175371	-	conserved Plasmodium protein, unknown function
PF3D7_0407700	5.02009	5.12374	4.91619	4.76713	4.06868	4.60033	-	conserved Plasmodium protein, unknown function
PF3D7_0407800	2.86677	2.87826	2.61249	2.90789	2.77703	2.556	-	conserved Plasmodium protein, unknown function
PF3D7_0407900	19.1926	19.2118	20.055	16.2079	15.9212	15.1861	-	AAA family ATPase, putative
PF3D7_0408000	4.81189	8.09273	5.01733	7.77998	8.15045	6.49304	-	conserved Plasmodium protein, unknown function
PF3D7_0408100	10.7168	9.92477	9.68146	11.4386	12.951	13.2479	-	conserved Plasmodium protein, unknown function
PF3D7_0408200	4.61209	5.45063	5.01311	6.93193	6.25297	6.08211	-	conserved Plasmodium protein, unknown function
PF3D7_0408300	137.873	135.049	121.139	151.755	155.738	158.773	ZRANB2	zinc finger, RAN binding protein, putative
PF3D7_0408400	7.24553	6.57864	7.28438	4.83252	3.48413	4.87306	-	conserved Plasmodium protein, unknown function
PF3D7_0408500	13.3652	12.796	13.3725	8.15673	7.77129	8.59353	FEN1	flap endonuclease 1
PF3D7_0408600	1.31586	1.36656	1.54365	2.73251	3.13383	2.78054	SIAP1	sporozoite invasion-associated protein 1
PF3D7_0408700	0.370485	0.598781	0.568723	0.342728	0.575641	0.599313	PLP1	perforin-like protein 1
PF3D7_0408800	0.148253	0	0	0.0481213	0.127971	0.0420737	-	conserved Plasmodium protein, unknown function
PF3D7_0408900.1	0	0	0	0	0	0	-	tRNA N6-adenosine threonylcarbamoyltransferase
PF3D7_0408900.2	0	0	0	0	0	0	-	tRNA N6-adenosine threonylcarbamoyltransferase
PF3D7_0409000	0.267563	0.214432	0.314715	0.384895	0.404178	0.289928	-	conserved Plasmodium protein, unknown function
PF3D7_0409100	129.277	131.375	126.355	173.324	179.467	183.947	PRPF31	U4/U6 small nuclear ribonucleoprotein PRP31,putative
PF3D7_0409200	146.622	138.52	143.22	166.388	161.755	171.765	SOF1	protein SOF1, putative
PF3D7_0409300	37.1786	35.1463	32.0842	42.3551	42.5987	40.6617	-	conserved Plasmodium protein, unknown function
PF3D7_0409400	159.617	150.007	160.164	154.413	157.168	154.743	DnaJ	heat shock protein 40
PF3D7_0409500	17.4554	17.3663	17.0969	9.6421	8.07424	9.06345	-	conserved Plasmodium protein, unknown function
PF3D7_0409600	84.2661	80.3782	82.7863	73.8422	70.3032	69.3651	RPA1	replication protein A1, large subunit
PF3D7_0409700	23.7843	25.4151	28.3797	24.876	23.9867	25.7724	RF2	peptide chain release factor 2, putative
PF3D7_0409800	186.361	181.748	183.093	229.89	229.832	227.012	-	zinc finger protein, putative
PF3D7_0409900	4.45635	4.03495	3.41632	5.4699	5.1397	3.85786	ALP5b	actin-like protein, putative
PF3D7_0410000	67.8937	67.127	70.5765	73.0049	76.6106	81.3818	EVP1	erythrocyte vesicle protein 1
PF3D7_0410100	6.28446	12.3115	7.51726	5.56329	5.42471	7.7826	-	tRNA Serine
PF3D7_0410200	1.2835	1.25722	0.562936	2.49967	2.76978	0.546381	-	tRNA Isoleucine
PF3D7_0410300	42.819	41.2169	42.4989	57.0866	56.1179	53.5476	PPM1	protein phosphatase PPM1, putative
PF3D7_0410400	83.6996	93.9878	89.1791	115.55	116.465	117.344	RRP4	exosome complex component RRP4, putative
PF3D7_0410500	9.92415	9.00614	11.5218	17.5512	16.881	17.7063	-	conserved Plasmodium protein, unknown function
PF3D7_0410600	176.599	179.016	185.574	162.666	162.621	162.633	-	conserved Plasmodium protein, unknown function
PF3D7_0410700	14.9602	13.9102	13.0624	17.9115	17.3969	16.0278	RbgA	ribosome biogenesis GTPase A, putative
PF3D7_0410800	41.2698	40.6484	39.1857	46.9535	47.8997	50.6019	-	conserved Plasmodium protein, unknown function
PF3D7_0410900	19.6716	17.2199	18.6843	22.172	23.3756	22.7026	-	conserved Plasmodium protein, unknown function
PF3D7_0411000	50.6151	50.7762	60.4949	74.9088	80.8346	77.1989	-	conserved Plasmodium protein, unknown function
PF3D7_0411100	12.1289	14.8506	13.4986	9.37477	10.535	9.35833	-	conserved Plasmodium protein, unknown function
PF3D7_0411200	16.2802	15.8608	16.5235	18.4404	18.7697	17.4247	-	conserved Plasmodium protein, unknown function
PF3D7_0411300	11.1018	10.8321	11.6519	11.063	10.2355	10.114	-	conserved Plasmodium protein, unknown function
PF3D7_0411400	23.5735	23.7237	24.2787	20.2052	20.6584	20.3759	-	DEAD box ATP-dependent RNA helicase, putative
PF3D7_0411500	1.95199	0.637339	1.71226	0.633597	1.1233	1.10794	-	tRNA Alanine
PF3D7_0411600	11.0613	10.8348	11.9858	26.6111	27.5208	11.6334	-	tRNA Glutamic acid
PF3D7_0411700	1.12345	1.32053	0.689833	3.50074	1.45463	2.77383	-	conserved Plasmodium protein, unknown function
PF3D7_0411800	3.96672	3.62381	4.05475	3.33451	3.3961	3.69428	-	conserved Plasmodium protein, unknown function
PF3D7_0411900	13.5588	13.5131	13.0823	10.8583	11.6687	11.1825	-	DNA polymerase alpha catalytic subunit A
PF3D7_0412000	28.3853	29.532	28.9612	32.5794	31.0601	31.1987	-	conserved Plasmodium protein, unknown function
PF3D7_0412100	16.6817	15.8408	17.5189	11.2807	11.8396	10.5336	-	mitochondrial ribosomal protein S12 precursor,putative
PF3D7_0412200	8.62862	6.84422	7.03417	10.3659	11.0104	11.2591	-	conserved Plasmodium protein, unknown function
PF3D7_0412300	1.58757	0.96131	1.19004	1.40539	1.22089	1.47452	-	phosphopantothenoylcysteine synthetase,putative
PF3D7_0412400	94.5789	91.9568	88.6038	118.527	119.066	116.018	VAR	erythrocyte membrane protein 1, PfEMP1
PF3D7_0412500	12.8398	15.976	16.7421	25.6818	27.8578	20.0906	PlasmodiumRNAofunknownfunctionRUF6	Plasmodium RNA of unknown function RUF6-3
PF3D7_0412600	3.3888	3.3194	3.01278	5.26201	4.82261	4.71768	RIF	rifin, pseudogene
PF3D7_0412700	1363.56	1363	1334.24	1782.66	1736.35	1708.01	VAR	erythrocyte membrane protein 1, PfEMP1
PF3D7_0412800	0	0	0	0	0	0	PlasmodiumRNAofunknownfunctionRUF6	Plasmodium RNA of unknown function
PF3D7_0412900	4.14535	3.55786	4.07449	6.36391	6.09583	5.91476	VAR	erythrocyte membrane protein 1, PfEMP1
PF3D7_0413000	0	0	0	0	0	0	PlasmodiumRNAofunknownfunctionRUF6	Plasmodium RNA of unknown function RUF6-8
PF3D7_0413100	0.409356	0.361533	0.323763	0.561987	0.62561	0.519927	VAR	erythrocyte membrane protein 1, PfEMP1
PF3D7_0413200	0.621324	0.527453	1.12637	0.403351	0.107265	0.317394	RIF	rifin
PF3D7_0413300	2.47515	2.68895	2.80278	3.46196	3.72922	3.52497	RIF	rifin
PF3D7_0413400	13.6962	13.018	14.3782	15.6737	15.5828	16.3755	VAR	erythrocyte membrane protein 1 (PfEMP1), exon 1,pseudogene
PF3D7_0413500	15.5632	16.2263	14.8088	9.0416	8.51582	8.08497	PGM2	phosphoglucomutase-2
PF3D7_0413600	256.888	268.831	264.203	277.544	283.38	277.848	RPT3	26S protease regulatory subunit 6B, putative
PF3D7_0413700	82.9625	89.0696	83.4817	55.6219	56.7017	54.6322	-	lysine decarboxylase-like protein, putative
PF3D7_0413800	2.38963	2.55843	3.2661	2.48929	2.35053	2.55496	-	50S ribosomal protein L10, putative
PF3D7_0413900	60.1963	63.2981	61.6255	67.0396	67.9346	69.4811	USP13	ubiquitin carboxyl-terminal hydrolase 13,putative
PF3D7_0414000	42.6103	40.2773	42.884	29.4193	27.7607	28.773	SMC3	structural maintenance of chromosomes protein 3,putative
PF3D7_0414100	5.13876	5.52761	5.26354	4.66627	4.96187	4.45562	-	conserved Plasmodium membrane protein, unknown function
PF3D7_0414200.1	0	0	0	0	0	0	-	calmodulin-like protein
PF3D7_0414200.2	0	0	0	0	0	0	-	calmodulin-like protein
PF3D7_0414300	197.756	184.231	190.319	187.32	185.971	193.899	-	Rab5-interacting protein, putative
PF3D7_0414400	1.17945	1.29393	0.62076	1.9295	2.11764	2.20918	-	conserved Plasmodium protein, unknown function
PF3D7_0414500	10.9826	11.7242	10.4617	12.1149	11.3688	11.8708	-	RNA-binding protein, putative
PF3D7_0414600	7.14628	6.93512	8.18404	6.95882	5.94016	7.26733	APH	conserved protein, unknown function
PF3D7_0414700	20.3847	21.5405	19.5935	17.1793	16.9988	17.1661	-	GTP-binding protein, putative
PF3D7_0414800	1.48351	3.82404	2.53415	2.66111	2.22413	2.2602	-	conserved Plasmodium protein, unknown function
PF3D7_0414900	5.43163	6.76134	6.70016	7.98883	8.30264	7.37021	ARO	armadillo-domain containing rhoptry protein
PF3D7_0415000	21.8212	22.3807	23.7554	33.654	36.7851	33.728	-	arsenical pump-driving ATPase, putative
PF3D7_0415100	7.39305	7.16776	5.45939	9.84371	8.53056	7.99643	-	conserved Plasmodium protein, unknown function
PF3D7_0415200	3.66936	3.8154	3.54678	3.18831	2.96027	3.16611	-	conserved Plasmodium protein, unknown function
PF3D7_0415300	136.243	131.912	135.131	147.796	145.559	146.685	CRK3	cdc2-related protein kinase 3
PF3D7_0415400	114.467	116.807	114.173	114.666	114.867	119.467	-	coatomer subunit zeta, putative
PF3D7_0415500	173.968	172.293	178.192	194.253	175.923	190.207	CBP20	nuclear cap-binding protein subunit 2, putative
PF3D7_0415600	22.4734	21.2816	24.7757	14.8757	15.1206	16.2434	GAK	GTP:AMP phosphotransferase
PF3D7_0415700	1.28443	1.48988	1.57143	0.987423	0.933651	0.776997	-	conserved Plasmodium protein, unknown function
PF3D7_0415800	0.730883	0.820683	0.985138	0.711711	0.507793	0.667799	-	RING zinc finger protein, putative
PF3D7_0415900	4395.28	4536.35	4510.07	3703.7	3648.32	3619.61	-	60S ribosomal protein L15, putative
PF3D7_0416000	94.0725	94.1768	90.6437	86.309	80.8078	82.637	-	RNA-binding protein, putative
PF3D7_0416100	12.8591	13.7795	14.9404	11.5105	10.2197	10.916	GATA	glutamyl-tRNA(Gln) amidotransferase subunit A
PF3D7_0416200	77.8544	78.2456	85.8108	83.123	85.7379	83.4151	-	conserved protein, unknown function
PF3D7_0416300	7.2221	7.71067	7.86754	6.29621	5.664	5.93118	MCM9	DNA helicase MCM9, putative
PF3D7_0416400	54.0113	51.9462	53.7488	40.7071	40.3318	40.9305	HAT1	histone acetyltransferase, putative
PF3D7_0416500	5.56568	4.35352	4.63628	3.89906	4.113	3.95449	-	repressor of RNA polymerase III transcription MAF1, putative
PF3D7_0416600	8.67552	6.63895	7.5625	5.06877	3.97835	4.01628	-	prohibitin-like protein, putative
PF3D7_0416700	145.228	135.286	148.853	134.829	146.328	122.907	-	CDGSH iron-sulfur domain-containing protein,putative
PF3D7_0416800	805.637	835.106	845.45	805.305	784.47	790.759	SAR1	small GTP-binding protein sar1
PF3D7_0416900	14.8426	14.9931	14.6479	16.5619	16.7841	15.984	-	conserved Plasmodium protein, unknown function
PF3D7_0417000	2.15002	1.77347	1.68745	2.69967	2.68615	2.45674	-	conserved Plasmodium protein, unknown function
PF3D7_0417100	0.242578	0.504921	0.372376	0.354322	0.340261	0.232345	PUF2	mRNA-binding protein PUF2
PF3D7_0417200	18.2571	19.0134	18.1967	7.06632	7.81329	7.22617	DHFR-TS	bifunctional dihydrofolate reductase-thymidylate synthase
PF3D7_0417300	97.3905	94.977	93.2597	97.7712	100.316	97.0075	-	LETM1-like protein, putative
PF3D7_0417400	63.0681	61.4557	58.9525	44.7879	45.6255	51.0582	-	conserved Plasmodium protein, unknown function
PF3D7_0417500.1	117.514	114.695	119.824	74.7004	73.1165	79.1449	-	memo-like protein
PF3D7_0417600	0.695759	0.567926	0.559453	0.583411	0.734037	0.740455	-	conserved Plasmodium protein, unknown function
PF3D7_0417700	1.1241	0.743976	0.666251	0.680438	0.786746	0.724256	-	conserved Plasmodium protein, unknown function
PF3D7_0417800	69.0671	64.7682	66.5337	71.1656	70.2479	70.6739	CRK1	cdc2-related protein kinase 1
PF3D7_0417900	2.54743	3.40816	2.65242	6.2116	6.77555	5.76599	-	conserved Plasmodium protein, unknown function
PF3D7_0418000	1.45561	1.22257	1.22645	1.02267	1.06911	1.05721	-	conserved Plasmodium protein, unknown function
PF3D7_0418100	37.4988	36.0516	37.5572	50.6836	49.4288	45.1777	-	conserved Plasmodium protein, unknown function
PF3D7_0418200	281.559	282.552	284.124	307.981	312.287	310.738	EIF3M	eukaryotic translation initiation factor 3 subunit M, putative
PF3D7_0418300	621.083	594.793	651.343	909.408	927.268	905.967	-	conserved Plasmodium protein, unknown function
PF3D7_0418400	107.04	115.555	119.049	176.67	185.406	167.158	-	conserved Plasmodium protein, unknown function
PF3D7_0418500	21.2643	25.6292	30.165	30.4126	29.1102	26.6613	BET3	trafficking protein particle complex subunit 3,putative
PF3D7_0418600	1.24959	1.30002	0.932724	2.29758	2.35826	2.53747	-	regulator of chromosome condensation, putative
PF3D7_0418700	130.434	132.781	126.359	165.616	169.204	173.935	-	RNA-binding protein NOB1, putative
PF3D7_0418800	1.37086	0.875733	1.09794	0.870591	1.64636	1.87758	-	conserved Plasmodium protein, unknown function
PF3D7_0418900	7.11961	9.5938	9.14358	6.12849	5.94188	6.73136	-	conserved Plasmodium protein, unknown function
PF3D7_0419000	1.87675	2.25453	1.67732	2.48266	2.17018	2.05007	-	conserved Plasmodium protein, unknown function
PF3D7_0419100	7.30242	8.30834	8.17945	6.78268	6.54584	6.07374	-	conserved Plasmodium protein, unknown function
PF3D7_0419200	21.5432	20.767	18.2975	24.4189	21.3509	22.9028	GOT1	protein transport protein GOT1, putative
PF3D7_0419300	7.65046	6.92073	6.07928	4.77663	4.50614	4.3679	-	conserved Plasmodium protein, unknown function
PF3D7_0419400	0.770378	0.779342	0.880712	0.787064	0.572324	0.50536	-	conserved Plasmodium protein, unknown function
PF3D7_0419500	13.2314	13.4162	15.2286	17.4151	17.7971	17.8013	-	conserved Plasmodium membrane protein, unknown function
PF3D7_0419600	447.805	440.594	463.347	458.787	462.048	459.704	RANBP1	ran binding protein 1, putative
PF3D7_0419700	1.67656	2.956	2.05892	2.79871	2.35686	2.69168	Pf34	apical merozoite protein
PF3D7_0419800	184.426	182.715	184.029	224.694	212.943	218.615	-	60S ribosomal protein L7ae/L30e, putative
PF3D7_0419900	51.9549	51.7748	49.6543	45.7911	47.307	49.0732	-	phosphatidylinositol 4-kinase, putative
PF3D7_0420000	113.671	110.041	105.44	93.4257	101.183	108.374	-	zinc finger protein, putative
PF3D7_0420100	130.696	133.697	125.801	176.362	175.281	172.907	RIO2	serine/threonine protein kinase RIO2
PF3D7_0420200	4.61917	4.55028	4.58139	4.14021	3.42087	4.58073	ACPS	holo-[acyl-carrier-protein] synthase, putative
PF3D7_0420300	42.7348	42.639	44.3079	52.2635	52.4633	52.0636	ApiAP2	transcription factor with AP2 domain(s)
PF3D7_0420400	42.1104	45.0864	41.4535	34.798	30.897	33.2631	RRF2	ribosome-recycling factor
PF3D7_0420500	2.11874	1.38357	1.44553	1.22262	1.35473	1.80388	-	conserved Plasmodium protein, unknown function
PF3D7_0420600	13.5128	14.0086	13.6981	8.44796	8.60061	8.77399	-	conserved Plasmodium protein, unknown function
PF3D7_0420700	15.9278	15.4098	15.0278	21.6759	22.3136	21.9283	VAR	erythrocyte membrane protein 1, PfEMP1
PF3D7_0420800	0	0	0	0	0	0	PlasmodiumRNAofunknownfunctionRUF6	Plasmodium RNA of unknown function RUF6
PF3D7_0420900	16.1124	16.8938	16.8396	24.9779	24.8228	25.697	VAR	erythrocyte membrane protein 1, PfEMP1
PF3D7_0421000	0	0	0	0.337918	0.599093	0	PlasmodiumRNAofunknownfunctionRUF6	ncRNA
PF3D7_0421100	6.44819	6.72974	6.51006	9.30359	8.42011	9.07272	VAR	erythrocyte membrane protein 1, PfEMP1
PF3D7_0421200	0.765046	0.837541	0.671089	1.40231	1.74807	1.26439	RIF	rifin
PF3D7_0421300	42.6413	43.7481	43.6541	62.5233	61.0452	59.55	VAR	erythrocyte membrane protein 1, PfEMP1
PF3D7_0421400	5.20531	1.01974	1.82641	7.77212	7.18911	4.72721	PlasmodiumRNAofunknownfunctionRUF6	Plasmodium RNA of unknown function RUF6-5
PF3D7_0421500	30.6758	25.2818	28.2498	11.9124	10.5197	11.8356	RIF	rifin, pseudogene
PF3D7_0421600	0.253036	0.0708155	0.0951258	0.175999	0.124811	0.0615522	VAR	erythrocyte membrane protein 1 (PfEMP1)-like pseudogene
PF3D7_0421700	0.0564334	0.086865	0.0353591	0.070654	0.083508	0.0960939	-	conserved Plasmodium protein, unknown function
PF3D7_0421800	0	0.719818	0.322309	0.715592	0	0.31283	-	conserved Plasmodium protein, unknown function
PF3D7_0421900	1.51822	1.06223	0.570755	1.68959	0.561649	1.47725	-	conserved Plasmodium protein, unknown function
PF3D7_0422000	108.487	110.303	111.159	140.493	140.029	141.83	-	steroid dehydrogenase, putative
PF3D7_0422100	149.767	141.469	144.327	141.112	142.059	145.456	-	transmembrane emp24 domain-containing protein,putative
PF3D7_0422200	42.0077	40.9536	37.6136	29.592	29.7329	31.4632	-	erythrocyte membrane-associated antigen
PF3D7_0422300	217.342	216.724	217.408	260.126	258.384	249.603	-	alpha tubulin 2
PF3D7_0422400	3366.92	3640.93	3550.13	2889.11	2812.66	2824.74	RPS19	40S ribosomal protein S19
PF3D7_0422500	63.159	60.8813	62.5968	72.9057	72.5178	70.939	BRR2	pre-mRNA-splicing helicase BRR2, putative
PF3D7_0422600	12.0719	12.1501	13.0181	17.5789	15.4872	13.3896	-	conserved Plasmodium protein, unknown function
PF3D7_0422700	157.997	154.604	156.95	157.43	169.167	165.392	EIF4A3	eukaryotic initiation factor 4A-III, putative
PF3D7_0422800	5.47055	6.13794	6.22377	5.61762	4.37872	4.8834	SR12	serpentine receptor, putative
PF3D7_0422900	7.8401	9.12733	8.28651	7.63445	7.32224	5.63545	-	conserved Plasmodium protein, unknown function
PF3D7_0423000	30.6336	29.9476	31.3849	31.8692	31.2974	30.7167	-	conserved Plasmodium protein, unknown function
PF3D7_0423100	118.66	110.715	107.348	140.064	123.334	128.431	-	AP-4 complex subunit sigma, putative
PF3D7_0423200	99.9648	102.607	95.4868	123.094	115.216	122.181	-	BSD-domain protein, putative
PF3D7_0423300	1.11309	0.384809	0.832799	0.573823	0.480404	0.445963	-	conserved Plasmodium protein, unknown function
PF3D7_0423400	2.43551	2.24531	2.32491	3.20867	3.77181	2.37851	AARP	asparagine-rich protein
PF3D7_0423500	7.8289	9.06286	9.54828	8.03122	9.17913	8.34074	GAPM2	glideosome associated protein with multiple membrane spans 2
PF3D7_0423600	80.9647	76.5566	75.709	80.0948	80.326	85.5992	-	conserved Plasmodium protein, unknown function
PF3D7_0423700	106.006	115.223	121.683	117.211	116.495	112.864	ETRAMP4	early transcribed membrane protein 4
PF3D7_0423800	6.58192	5.81506	7.5849	7.74978	8.87499	8.424	CyRPA	cysteine-rich protective antigen
PF3D7_0423900	20.2675	16.4895	18.6527	24.9125	24.1868	21.4987	-	probable protein, unknown function
PF3D7_0424000	348.487	359.811	348.751	204.979	206.338	193.164	-	Plasmodium exported protein (PHISTc), unknown function
PF3D7_0424100	0.355581	0.406349	0.519852	0.923344	1.33005	1.08481	RH5	reticulocyte binding protein homologue 5
PF3D7_0424200	2.09183	2.15589	2.17798	2.10781	3.08531	2.58627	RH4	reticulocyte binding protein homologue 4
PF3D7_0424300	4.03766	3.50603	4.45117	7.36407	8.37411	8.0645	EBA165	erythrocyte binding antigen-165, pseudogene
PF3D7_0424400	2.05283	2.24849	2.06536	3.37847	3.13637	3.31126	SURF4.2	surface-associated interspersed protein 4.2 (SURFIN 4.2)
PF3D7_0424500	84.5216	84.362	86.3663	142.983	140.378	147.87	FIKK4.1	serine/threonine protein kinase, FIKK family
PF3D7_0424600	643.225	638.343	633.56	663.437	653.151	669.653	-	Plasmodium exported protein (PHISTb), unknown function
PF3D7_0424700	395.25	396.862	387.176	689.332	701.016	683.462	FIKK4.2	serine/threonine protein kinase, FIKK family
PF3D7_0424800	3.17276	3.35058	3.78329	3.524	4.10806	3.46099	-	Plasmodium exported protein (PHISTb), unknown function
PF3D7_0424900	59.0546	50.3049	54.7442	65.3765	62.082	64.7443	-	Plasmodium exported protein (PHISTa), unknown function
PF3D7_0425000	0	0.0403592	0.0722855	0.0802444	0	0.10524	-	Plasmodium exported protein, unknown function,pseudogene
PF3D7_0425100	3.71447	3.4899	3.39128	5.31483	4.51501	4.13057	-	Plasmodium exported protein (hyp6), unknown function
PF3D7_0425200	2.16325	1.58921	1.71968	4.21301	3.55954	3.39576	-	Plasmodium exported protein (hyp15), unknown function
PF3D7_0425250	0	0	0	0	0	0	-	Plasmodium exported protein (PHIST), unknown function, pseudogene
PF3D7_0425300	0	0	0	0	0	0.114123	-	Plasmodium exported protein (PHISTa), unknown function, pseudogene
PF3D7_0425400	5.11556	4.94487	4.95966	5.24356	5.81017	6.81956	-	Plasmodium exported protein (PHISTa), unknown function
PF3D7_0425500	138.495	137.515	129.885	98.7663	100.014	100.87	-	stevor
PF3D7_0425600	27.9551	27.2823	28.2495	21.239	19.6669	24.0187	RIF	rifin, pseudogene
PF3D7_0425700	502.977	500.301	506.577	617.611	607.162	619.151	RIF	rifin
PF3D7_0425800	251.788	243.748	246.092	413.112	412.607	404.215	VAR	erythrocyte membrane protein 1, PfEMP1
PF3D7_0425900	49.3944	50.2184	55.5933	25.1255	23.1434	24.2588	RIF	rifin
PF3D7_0426000	0.849797	0.725677	0.821887	1.02554	1.22257	1.1502	VAR	erythrocyte membrane protein 1, PfEMP1
PF3D7_0500100	1.48521	1.64877	1.56337	0.998603	1.22098	1.40901	VAR	erythrocyte membrane protein 1, PfEMP1
PF3D7_0500200	0.650664	0	0	0.633597	1.1233	0	-	erythrocyte membrane protein 1 (PfEMP1),pseudogene
PF3D7_0500300	0.320562	0.13457	0.401704	0.312153	0.237177	0.194945	RIF	rifin, pseudogene
PF3D7_0500400	0.458067	0.407897	0.292226	0.243301	0.395401	0.638173	RIF	rifin
PF3D7_0500500	0.201496	0.0986848	0.397687	0.147158	0.17393	0.300216	RIF	rifin
PF3D7_0500600	0.304207	0.595954	0.489218	0.789939	0.787768	0.388498	-	stevor, pseudogene
PF3D7_0500700	0.511067	0.500601	0.896604	0.829436	0.8823	0.870236	RIF	rifin, pseudogene
PF3D7_0500800	989.756	906.022	1077.96	263.679	288.181	204.821	MESA	mature parasite-infected erythrocyte surface antigen
PF3D7_0500900	3.53372	3.81767	3.89747	3.82056	4.30629	4.35802	FIKK5	serine/threonine protein kinase, FIKK family
PF3D7_0501000	2143.03	2166.95	2151.5	1855.23	1800.58	1858.44	-	Plasmodium exported protein, unknown function
PF3D7_0501100.1	0.154997	0.189778	0.203942	0.0377328	0.100344	0.131963	-	heat shock protein 40, type II
PF3D7_0501100.2	0	0	0	0	0	0	-	heat shock protein 40, type II
PF3D7_0501200	2150.72	2186.23	2168.49	1711.96	1726.97	1730.66	PIESP2	parasite-infected erythrocyte surface protein
PF3D7_0501300	5150.07	5215.12	5272.56	5002.52	5000.41	4993.48	SBP1	skeleton-binding protein 1
PF3D7_0501400	82.4714	81.4491	85.0938	72.2322	68.7059	55.2669	FIRA	interspersed repeat antigen
PF3D7_0501500	2.60915	2.67015	3.27935	3.26121	2.65558	3.1166	RAP3	rhoptry-associated protein 3
PF3D7_0501600	2.3874	3.1819	3.29579	2.66778	3.31078	3.26551	RAP2	rhoptry-associated protein 2
PF3D7_0501700	0.157339	0.115588	0.103512	0.134061	0.135814	0.267915	-	anaphase promoting complex subunit, putative
PF3D7_0501800	37.3217	35.62	35.9178	31.4998	29.625	30.9606	CAF1	chromosome assembly factor 1
PF3D7_0501900	14.5939	13.8146	13.1961	16.7588	16.6201	15.9056	-	conserved protein, unknown function
PF3D7_0502000	30.3241	26.9755	27.7083	34.5576	33.8313	31.5828	VPS11	vacuolar protein sorting-associated protein 11,putative
PF3D7_0502100	26.1152	24.8644	22.4999	27.889	22.5425	21.2159	-	HCNGP-like protein
PF3D7_0502200	31.056	31.2124	30.0803	34.7964	37.9796	36.2925	MPV17	protein Mpv17, putative
PF3D7_0502300	0	0.0531116	0.142689	0.211199	0.0936082	0	-	conserved Plasmodium protein, unknown function
PF3D7_0502400	113.516	110.066	110.089	169.838	168.269	162.345	MSP8	merozoite surface protein 8
PF3D7_0502500	1.62721	2.00521	1.63456	3.24572	3.1037	2.6814	-	conserved Plasmodium protein, unknown function
PF3D7_0502600	9.4222	8.04336	9.3732	5.29658	5.13436	5.16873	-	conserved Plasmodium protein, unknown function
PF3D7_0502700	12.895	12.515	13.3522	11.4431	11.9138	11.8516	-	conserved Plasmodium protein, unknown function
PF3D7_0502800	38.9267	41.7873	47.1493	44.0763	43.2714	44.8956	-	DnaJ protein, putative
PF3D7_0502900	169.706	184.844	182.201	159.392	147.139	156.98	-	mitochondrial inner membrane TIM10 associated protein, putative
PF3D7_0503000	51.4198	47.9822	51.4591	38.1025	37.2098	38.2176	-	50S ribosomal protein L28, apicoplast, putative
PF3D7_0503100	14.9774	16.6324	16.3461	14.7541	16.6616	15.9148	IspE	4-diphosphocytidyl-2-C-methyl-D-erythritol kinase, putative
PF3D7_0503200	9.76793	9.31816	8.58229	6.34631	5.61191	5.53518	-	conserved Plasmodium protein, unknown function
PF3D7_0503300	430.272	416.956	425.883	433.995	428.686	430.526	SRSF12	serine/arginine-rich splicing factor 12
PF3D7_0503400	248.331	256.428	257.591	120.909	112.659	119.874	ADF1	actin-depolymerizing factor 1
PF3D7_0503500	16.5518	15.5658	15.2112	17.1183	16.5683	17.951	-	protein kinase, putative
PF3D7_0503600	5.21829	5.3403	5.38018	4.96765	5.36158	4.17757	MyoB	myosin B
PF3D7_0503800	1948.77	2005.94	2012.94	1559.46	1520.52	1561.37	RPL31	60S ribosomal protein L31
PF3D7_0503900	7.91396	7.8211	7.62384	4.72474	5.26578	4.85288	-	conserved Plasmodium protein, unknown function
PF3D7_0504000	63.2726	62.8075	60.5543	42.8369	43.9353	42.7959	ATPase3	cation transporting P-ATPase
PF3D7_0504100	16.6711	17.4665	17.2152	13.9734	11.2937	9.16296	-	AN1-like zinc finger family protein
PF3D7_0504200	13.8463	13.0458	12.1458	8.7066	8.57548	8.82828	DDX27	ATP-dependent RNA helicase DDX27, putative
PF3D7_0504300	1.7351	2.10747	1.27849	2.70335	2.15673	1.94997	-	conserved Plasmodium protein, unknown function
PF3D7_0504400	19.6439	19.1606	19.2607	14.3012	15.0843	14.5087	-	ATP-dependent helicase, putative
PF3D7_0504500	0.848692	1.10842	1.43929	1.70796	0.586069	0.867083	-	conserved Plasmodium protein, unknown function
PF3D7_0504600	8.99347	10.4911	12.3713	13.1364	14.5735	14.9659	BCKDHB	2-oxoisovalerate dehydrogenase subunit beta,mitochondrial, putative
PF3D7_0504700	5.13	4.88175	4.98961	3.87599	4.13565	3.51335	CEP120	centrosomal protein CEP120, putative
PF3D7_0504800	3.77662	4.09524	3.7937	2.87141	2.93731	2.88536	-	conserved Plasmodium protein, unknown function
PF3D7_0504900	19.2266	16.7992	18.2114	17.4038	17.1417	16.5999	-	conserved protein, unknown function
PF3D7_0505000	8.67902	8.41391	8.86511	12.4931	12.0981	11.2804	-	conserved Plasmodium membrane protein, unknown function
PF3D7_0505100	28.0463	27.5442	25.8151	29.4798	28.0943	28.5064	TRS85	trafficking protein particle complex subunit 8,putative
PF3D7_0505200	25.907	28.7546	29.526	24.2334	26.1018	23.7483	ALP2b	actin-like protein, putative
PF3D7_0505300	0.20413	0.274931	0.425268	0.372704	0.220255	0.108622	-	UDP-N-acetyl glucosamine:UMP antiporter
PF3D7_0505400	9.14618	6.41984	7.1171	4.63783	5.00254	4.61118	-	conserved Plasmodium protein, unknown function
PF3D7_0505500	20.8983	20.1873	21.5763	14.4747	16.7422	15.6079	MSH6	DNA mismatch repair protein MSH6, putative
PF3D7_0505600	29.4085	26.3332	26.3299	31.5053	32.3671	26.3119	-	conserved Plasmodium protein, unknown function
PF3D7_0505700	53.4825	53.1314	49.639	53.2961	53.0586	53.8998	-	conserved Plasmodium membrane protein, unknown function
PF3D7_0505800	899.23	944.726	967.005	890.097	801.835	744.667	SUMO	small ubiquitin-related modifier
PF3D7_0505900	181.612	168.378	170.094	162.48	161.649	161.532	-	conserved Plasmodium protein, unknown function
PF3D7_0506000	25.6051	27.6198	27.6735	31.3361	28.5964	28.5822	-	conserved Plasmodium protein, unknown function
PF3D7_0506100	223.346	231.084	222.778	251.906	247.564	239.834	-	60S ribosomal subunit protein L24-2, putative
PF3D7_0506200	18.2345	16.7418	18.2502	24.9884	22.4386	23.7937	TBP	TATA-box-binding protein
PF3D7_0506300	30.696	28.6053	27.3962	16.958	16.0896	16.9124	-	conserved Plasmodium protein, unknown function
PF3D7_0506400	1.3347	1.30736	2.92695	3.63912	1.03689	1.13635	-	conserved Plasmodium protein, unknown function
PF3D7_0506500	25.8814	25.6857	24.4577	11.2911	11.2652	11.5486	-	conserved Plasmodium protein, unknown function
PF3D7_0506600	1.04834	3.08062	1.49434	1.14845	1.01804	1.45039	-	histone deacetylase, putative, pseudogene
PF3D7_0506700	19.1962	19.829	18.7931	25.8322	24.74	25.0665	-	GTPase-activating protein, putative
PF3D7_0506800	68.8948	63.7504	67.0176	77.1598	78.3555	73.5243	TCF25	transcription factor 25, putative
PF3D7_0506900	8.58876	7.64807	9.35437	8.58357	8.97457	8.29205	ROM4	rhomboid protease ROM4
PF3D7_0507000	13.7008	10.6784	12.5351	8.89426	10.1733	7.4002	-	conserved Plasmodium protein, unknown function
PF3D7_0507100	2342.24	2420.95	2404.28	1880.38	1866.2	1868.24	RPL4	60S ribosomal protein L4
PF3D7_0507200	7.09815	6.3767	6.2442	8.07712	7.87768	7.01024	SUB3	subtilisin-like protease 3
PF3D7_0507300	0.646297	0.307976	0.505635	0.799437	0.633269	0.490765	-	conserved Plasmodium protein, unknown function
PF3D7_0507400	2.02804	2.08584	2.22372	1.97485	1.31295	0.690664	-	conserved Plasmodium protein, unknown function
PF3D7_0507500	8.24993	8.28078	8.76759	10.6599	10.7798	10.5166	SUB1	subtilisin-like protease 1
PF3D7_0507600	18.2704	18.4819	20.1381	18.7925	20.0852	19.9735	CAF40	cell differentiation protein, putative
PF3D7_0507700	89.2633	89.6492	89.6557	93.5246	98.9432	102.763	NPL4	nuclear protein localization protein 4,putative
PF3D7_0507800	236.866	228.141	228.52	254.875	266.089	266.428	-	conserved Plasmodium protein, unknown function
PF3D7_0507900	96.21	102.666	112.371	124.099	128.741	131.15	-	conserved Plasmodium protein, unknown function
PF3D7_0508000	7.40641	9.09028	8.80593	6.56044	7.16344	7.36938	P38	6-cysteine protein
PF3D7_0508100	2.92741	2.65742	3.16488	2.3967	2.36597	2.42093	SET9	SET domain protein, putative
PF3D7_0508200	26.8015	25.8659	27.0499	36.0082	35.5164	35.3296	-	longevity-assurance (LAG1) protein, putative
PF3D7_0508300	170.409	172.182	170.847	176.713	168.672	173.885	TPT	triose phosphate transporter
PF3D7_0508400	3.95717	5.33489	5.30009	5.17926	3.93001	3.84005	-	transcription factor IIb, putative
PF3D7_0508500	7.07419	7.11121	7.12491	7.7694	7.75063	7.29277	RCC1	guanidine nucleotide exchange factor
PF3D7_0508600	38.5351	41.5846	40.4693	53.3089	51.2019	48.6314	-	conserved Plasmodium protein, unknown function
PF3D7_0508700	51.0058	50.2895	49.914	52.8499	56.8746	54.7594	PRP5	pre-mRNA-processing ATP-dependent RNA helicase PRP5, putative
PF3D7_0508800	79.2303	76.4807	76.9497	66.9612	65.1277	66.7096	SSB	single-stranded DNA-binding protein
PF3D7_0508900	5.22524	5.39634	5.23456	3.80764	3.65905	3.86772	-	conserved Plasmodium protein, unknown function
PF3D7_0509000	102.313	101.241	108.989	94.2385	93.0497	101.515	-	SNAP protein (soluble N-ethylmaleimide-sensitive factor attachment protein), putative
PF3D7_0509100	13.1123	12.5573	12.3916	7.90124	7.60346	8.43305	SMC4	structural maintenance of chromosomes protein 4,putative
PF3D7_0509200	0.737035	1.35364	0.606111	0.717702	0.99407	0.902039	LRR2	leucine-rich repeat protein
PF3D7_0509300	53.175	50.7674	52.785	65.1512	52.5239	57.6511	-	conserved Plasmodium protein, unknown function
PF3D7_0509400	138.856	133.882	131.389	155.146	153.542	148.337	RNAPI	RNA polymerase I
PF3D7_0509500	4.28122	3.84982	4.09404	2.52869	3.39261	3.49561	-	conserved Plasmodium protein, unknown function
PF3D7_0509600	80.1748	79.5484	77.5847	86.043	84.5317	85.601	AsnRS	asparagine--tRNA ligase
PF3D7_0509700	3.15473	2.97425	3.28616	5.64477	5.1059	4.73392	-	conserved Plasmodium protein, unknown function
PF3D7_0509800	21.7522	21.6401	21.8731	29.0285	29.1798	28.2951	PI4K	phosphatidylinositol 4-kinase
PF3D7_0509900	2.37957	3.6905	2.95705	1.97924	1.92565	1.68829	-	conserved Plasmodium protein, unknown function
PF3D7_0510000	2.85195	2.81308	2.72913	1.55365	1.58381	1.20557	-	conserved Plasmodium protein, unknown function
PF3D7_0510100	19.2551	18.8488	18.5108	12.1782	11.8956	12.4355	-	conserved Plasmodium protein, unknown function
PF3D7_0510200	38.6641	39.1197	37.7797	49.0749	48.2778	48.9152	CYP87	peptidyl-prolyl cis-trans isomerase
PF3D7_0510300	5.12102	3.83952	3.60477	5.72546	4.91159	6.62072	SIP	stripes inner membrane complex protein,putative
PF3D7_0510400	13.4155	13.0017	12.017	19.6991	18.5957	17.1328	-	conserved Plasmodium protein, unknown function
PF3D7_0510500	103.865	99.6616	97.7295	113.07	112.988	111.744	TopoI	topoisomerase I
PF3D7_0510600	0.585598	1.14721	2.05472	5.70237	1.51645	0.997146	-	tRNA Leucine
PF3D7_0510700	1.16671	0.571408	0.669161	1.87894	1.0071	1.18435	-	conserved Plasmodium protein, unknown function
PF3D7_0510800	2.23432	1.99825	2.15165	2.53045	2.2431	2.93613	-	WD repeat-containing protein, putative
PF3D7_0510900	10.9707	12.4886	7.80272	27.4291	20.4753	22.2149	-	small nucleolar RNA snoR04
PF3D7_0511000	1213.32	1217.91	1253.14	1013.52	989.104	1028.92	TCTP	translationally-controlled tumor protein homolog
PF3D7_0511100	30.8415	30.3373	27.8528	32.6936	27.2962	27.0337	-	conserved Plasmodium protein, unknown function
PF3D7_0511200	9.59969	9.78953	9.41565	5.23418	4.71076	4.59037	SCD	stearoyl-CoA desaturase
PF3D7_0511300	11.4091	11.1215	11.1961	10.1983	10.2475	9.96677	-	MORN repeat protein, putative
PF3D7_0511400	2.73892	2.24237	3.15559	4.25936	4.55201	3.65446	-	conserved Plasmodium protein, unknown function
PF3D7_0511500	64.652	63.0848	56.1443	40.854	37.9081	46.8466	-	RNA pseudouridylate synthase, putative
PF3D7_0511600	5.97739	4.0253	4.85005	4.87475	4.70818	5.47078	ARNP	apical rhoptry neck protein
PF3D7_0511700	16.8305	17.5056	13.3176	22.1336	18.5719	20.3861	CGI121	EKC/KEOPS complex subunit CGI121
PF3D7_0511800	253.752	250.831	257.343	272.532	278.682	271.993	INO1	inositol-3-phosphate synthase
PF3D7_0511900	8.4168	8.95588	7.2332	9.38174	9.73628	7.8935	-	conserved Plasmodium protein, unknown function
PF3D7_0512000	264.43	277.752	287.09	249.384	234.545	258.815	-	prefoldin subunit, putative
PF3D7_0512100	25.0581	31.778	32.5994	15.9136	19.5402	18.2424	-	conserved Plasmodium protein, unknown function
PF3D7_0512200	44.6102	45.1889	42.5769	52.0863	51.206	51.6408	GS	glutathione synthetase
PF3D7_0512300	59.4124	56.2617	62.2975	80.1682	79.8446	85.2222	MAT1	CDK-activating kinase assembly factor
PF3D7_0512400	3.72124	2.86396	4.19687	5.11191	5.73599	4.80893	-	conserved Plasmodium protein, unknown function
PF3D7_0512450	0.138808	0.169957	0.121761	0.0337918	0.0299546	0.0590901	-	conserved Plasmodium protein, unknown function,pseudogene
PF3D7_0512500	13.9742	15.1839	14.6191	13.2172	15.111	13.1978	-	conserved Plasmodium protein, unknown function
PF3D7_0512600	232.219	233.628	240.841	231.045	223.52	216.032	RAB1b	ras-related protein Rab-1B
PF3D7_0512700	231.304	233.185	237.142	200.756	200.521	200.419	OPRT	orotate phosphoribosyltransferase
PF3D7_0512800	14.9704	14.0687	13.848	13.8382	14.9136	14.1601	-	conserved Plasmodium protein, unknown function
PF3D7_0512900	4.57911	4.83036	3.29579	4.23033	4.35806	3.59872	AKAL	conserved Plasmodium protein, unknown function
PF3D7_0513000	42.5679	41.7528	43.834	44.6052	40.1392	45.0562	-	conserved Plasmodium protein, unknown function
PF3D7_0513100	12.7034	15.2354	14.0786	13.6978	13.3726	14.7198	-	conserved Plasmodium protein, unknown function
PF3D7_0513200	54.3507	51.9704	52.2203	46.0701	47.3785	46.9808	-	conserved Plasmodium protein, unknown function
PF3D7_0513300	1840.01	1883.04	1857.6	776.141	774.912	782.584	PNP	purine nucleoside phosphorylase
PF3D7_0513400	25.4643	23.9835	25.7257	20.8226	20.1959	18.669	-	GTP-binding protein, putative
PF3D7_0513500	61.3394	55.678	58.8471	70.9223	60.2807	58.1801	PAM16	mitochondrial import inner membrane translocase subunit TIM16, putative
PF3D7_0513600	107.335	107.773	108.245	83.4846	83.237	83.4356	-	deoxyribodipyrimidine photo-lyase, putative
PF3D7_0513700	6.0045	5.61136	5.82542	6.21889	5.879	6.14184	PSOP12	secreted ookinete protein, putative
PF3D7_0513800	30.2559	27.1359	32.533	13.9635	15.4238	13.2953	RAB1a	ras-related protein Rab-1A
PF3D7_0513900	8.40376	8.66167	8.52694	4.76343	4.818	4.91231	-	conserved Plasmodium protein, unknown function
PF3D7_0514000	2.41101	2.79763	3.02595	2.34777	2.75355	2.52642	TTL	tubulin--tyrosine ligase, putative
PF3D7_0514100	3.43291	3.45807	3.0588	2.37269	2.23413	2.77523	UvrD	ATP-dependent DNA helicase UvrD
PF3D7_0514200	13.4211	13.8511	12.7986	17.3611	16.4457	16.1749	-	conserved Plasmodium protein, unknown function
PF3D7_0514300	28.507	27.1374	27.2506	28.1499	28.5113	28.1803	-	aspartate--tRNA ligase, putative
PF3D7_0514400	1.92525	3.14304	3.94055	1.87475	3.87769	3.82467	-	tRNA Phenylalanine
PF3D7_0514500	11.9288	13.5258	10.9712	17.3887	16.1006	15.8189	-	conserved Plasmodium membrane protein, unknown function
PF3D7_0514600	136.458	140.57	134.611	131.275	129.791	126.389	-	ribose 5-phosphate epimerase, putative
PF3D7_0514700	0.850323	0.705524	0.816095	0.759829	0.923969	1.13278	-	conserved Plasmodium protein, unknown function
PF3D7_0514800	3.05754	3.14721	3.13663	4.96224	4.89082	4.44156	-	kinase, putative
PF3D7_0514900	35.6427	37.108	35.6962	56.2184	56.4055	55.3919	-	conserved Plasmodium protein, unknown function
PF3D7_0515000	211.854	204.579	210.957	242.513	242.394	244.123	CWC2	pre-mRNA-splicing factor CWC2, putative
PF3D7_0515100	12.9334	13.4819	12.9418	13.9314	12.8731	10.658	ROM9	rhomboid protease ROM9
PF3D7_0515200	3.60368	4.06471	2.1074	4.57253	2.35657	2.32435	-	conserved Plasmodium protein, unknown function
PF3D7_0515300	16.7355	17.1168	16.0346	17.4723	18.1791	18.5723	PI3K	phosphatidylinositol 3-kinase
PF3D7_0515400	1.31157	1.36501	1.07859	1.09757	1.16752	1.70989	-	conserved Plasmodium protein, unknown function
PF3D7_0515500	0.877482	0.684427	0.755463	0.680408	0.504958	0.608733	-	amino acid transporter, putative
PF3D7_0515600	1.23579	1.66289	1.76291	1.4708	1.36843	1.31784	-	conserved Plasmodium protein, unknown function
PF3D7_0515700	27.644	28.9522	26.8267	27.7174	28.493	28.3652	GAP40	glideosome-associated protein 40, putative
PF3D7_0515800	61.1777	57.4055	56.0817	55.4583	55.6628	60.5326	-	BolA-like protein, putative
PF3D7_0515900	14.192	15.9005	15.4052	11.0465	14.299	12.3658	NIF2	NLI interacting factor-like phosphatase,putative
PF3D7_0516000	18.8255	17.8901	18.3946	14.912	15.4922	14.9618	-	RAP protein, putative
PF3D7_0516100	6.63401	6.35163	6.49819	3.63533	3.47516	3.75435	ATPase1	cation-transporting ATPase 1
PF3D7_0516200	2048.05	2089.03	2165.29	1709.51	1683.88	1690.86	RPS11	40S ribosomal protein S11
PF3D7_0516300	109.22	110.841	105.809	92.9325	86.7872	92.2677	-	tRNA pseudouridine synthase, putative
PF3D7_0516400	21.3325	19.6665	20.5472	18.148	17.4512	15.7881	PhLP3	phosducin-like protein, putative
PF3D7_0516500	7.29684	8.52855	7.35926	8.75307	8.21555	6.96276	MFS1	metabolite/drug transporter, putative
PF3D7_0516600	27.1219	24.9144	25.9592	28.3172	29.302	29.3057	MB2	sporozoite surface antigen MB2
PF3D7_0516700	75.7601	75.8266	73.7931	91.101	93.0425	88.6884	-	ubiquitin carboxyl-terminal hydrolase 2,putative
PF3D7_0516800	7.12202	7.52269	7.11104	6.58365	6.86728	6.41012	ApiAP2	transcription factor with AP2 domain(s)
PF3D7_0516900	2213.39	2268.58	2352.09	1808.15	1782.3	1751.72	RPL2	60S ribosomal protein L2
PF3D7_0517000	2729.59	2805.83	2797.39	1976.09	1900.13	1939.03	-	60S ribosomal protein L12, putative
PF3D7_0517100	12.2439	10.8067	10.3095	7.6191	7.29084	7.38626	-	conserved Plasmodium protein, unknown function
PF3D7_0517200	7.79563	8.36092	8.52615	12.9962	12.8407	13.4213	-	conserved Plasmodium protein, unknown function
PF3D7_0517300	805.605	857.709	844.976	895.952	897.542	869.751	SR1	serine/arginine-rich splicing factor 1
PF3D7_0517400	60.5083	60.9837	68.8144	51.0117	53.6823	51.5279	FACT-L	FACT complex subunit SPT16, putative
PF3D7_0517500	3.83876	3.7419	3.75962	6.15148	5.03474	5.48946	-	UTP--glucose-1-phosphate uridylyltransferase,putative
PF3D7_0517600	8.79396	10.4411	9.67751	18.3721	15.4118	19.2396	CPbeta	F-actin-capping protein subunit beta, putative
PF3D7_0517700	408.541	406.788	412.223	423.19	429.41	420.424	EIF3B	eukaryotic translation initiation factor 3 subunit B, putative
PF3D7_0517800	1.96016	3.77603	2.12063	3.43574	4.56839	2.67018	-	apicortin, putative
PF3D7_0517900	5.01046	5.18051	5.24972	7.04749	7.08819	7.08607	-	zinc finger protein, putative
PF3D7_0518000	60.9655	61.0717	63.3854	82.8211	81.4246	83.2059	-	conserved protein, unknown function
PF3D7_0518100	23.7181	23.8975	23.0089	24.9031	26.4805	24.1531	-	RAP protein, putative
PF3D7_0518200	18.9284	22.2489	21.7924	15.3215	16.2368	11.4823	MDM2	SWIB/MDM2 domain-containing protein, putative
PF3D7_0518300	292.945	295.07	310.112	299.836	285.7	279.918	-	proteasome subunit beta type-1, putative
PF3D7_0518400	4.27741	3.05923	4.34766	4.82635	4.2197	4.68225	CYC3	cyclin, putative
PF3D7_0518500	71.4943	66.7777	68.3078	81.876	82.5445	81.2739	DDX23	ATP-dependent RNA helicase DDX23, putative
PF3D7_0518600	9.11031	8.55242	8.97832	9.59772	11.1679	10.5155	WDR26	WD repeat-containing protein 26, putative
PF3D7_0518700	4.02141	4.52023	4.16365	5.48872	5.72616	5.74609	PUF1	mRNA-binding protein PUF1
PF3D7_0518800	1.14823	0.974754	0.940066	1.41627	1.25545	0.912421	PSOP13	secreted ookinete protein, putative
PF3D7_0518900	1.04106	1.49039	1.0537	2.4954	2.28116	1.36362	-	conserved Plasmodium protein, unknown function
PF3D7_0519000	36.9683	32.8295	37.8329	25.137	25.4462	25.3243	SLBP	histone RNA hairpin-binding protein, putative
PF3D7_0519100	25.3603	25.4528	24.3278	17.396	13.5874	15.3162	-	mitochondrial ribosomal protein L14 precursor,putative
PF3D7_0519200	459.353	494.821	470.687	419.365	414.781	401.101	-	V-type proton ATPase 16 kDa proteolipid subunit
PF3D7_0519300	13.7391	16.1446	13.867	9.58303	9.94872	9.64881	COX10	cytochrome c oxidase assembly protein (heme A: farnesyltransferase), putative
PF3D7_0519400	2588.17	2538.93	2650.48	2019.94	1941.16	2050.45	RPS24	40S ribosomal protein S24
PF3D7_0519500	35.586	36.8545	34.4792	22.226	23.0599	24.4005	CCR4	carbon catabolite repressor protein 4, putative
PF3D7_0519600	68.2268	67.4973	66.2257	90.8356	89.3468	89.6728	-	zinc finger protein, putative
PF3D7_0519700	679.091	714.639	711.947	828.705	836.014	829.129	-	conserved Plasmodium protein, unknown function
PF3D7_0519800	102.239	97.47	106.739	118.968	126.414	118.823	-	conserved protein, unknown function
PF3D7_0519900	12.7659	12.5626	13.2554	8.67281	9.07181	8.06311	-	conserved Plasmodium protein, unknown function
PF3D7_0520000	3256	3344.62	3369.37	2719.77	2626.46	2698.87	-	40S ribosomal protein S9, putative
PF3D7_0520100	74.6561	69.1463	67.2312	74.483	73.7469	74.7131	PPM9	protein phosphatase PPM9, putative
PF3D7_0520200	45.595	44.3106	42.2718	42.0461	40.4774	42.4954	-	conserved Plasmodium protein, unknown function
PF3D7_0520300	137.24	142.372	131.186	144.46	145.554	140.623	LSM2	U6 snRNA-associated Sm-like protein LSm2,putative
PF3D7_0520400	33.507	37.7845	32.2042	28.8014	24.2811	25.4019	-	conserved Plasmodium protein, unknown function
PF3D7_0520500	31.9851	29.8545	32.7257	21.6605	20.111	21.8025	-	phosphomethylpyrimidine kinase, putative
PF3D7_0520600	584.118	588.552	596.002	595.929	596.009	605.848	Ap4AH	bis(5'-nucleosyl)-tetraphosphatase [asymmetrical]
PF3D7_0520700	8.40858	8.29914	7.65689	11.0889	10.4242	9.34078	-	conserved Plasmodium protein, unknown function
PF3D7_0520800	17.5537	17.5961	17.251	15.9093	15.9262	15.6697	-	conserved Plasmodium protein, unknown function
PF3D7_0520900	747.776	767.58	762.956	795.1	783.304	783.507	SAHH	S-adenosyl-L-homocysteine hydrolase
PF3D7_0521000	107.025	109.49	105.388	117.402	113.966	121.169	-	conserved Plasmodium protein, unknown function
PF3D7_0521100	0.449968	0.500856	0.394707	0.209124	0.194205	0.174136	-	conserved Plasmodium protein, unknown function
PF3D7_0521200	3.32254	2.69658	3.20594	1.61769	2.66314	1.98015	-	conserved Plasmodium protein, unknown function
PF3D7_0521300	23.772	23.4783	21.575	30.2771	30.0937	29.2476	-	conserved Plasmodium protein, unknown function
PF3D7_0521400	33.8114	35.537	32.9436	27.3066	29.0422	25.7876	-	conserved Plasmodium protein, unknown function
PF3D7_0521500	16.2879	17.4903	16.0279	18.0108	16.1313	16.2377	-	ribosomal large subunit pseudouridylate synthase, putative
PF3D7_0521600	22.5385	20.5	18.3583	21.7905	20.4278	18.6408	-	conserved Plasmodium protein, unknown function
PF3D7_0521700	8.43854	8.93789	9.53336	11.0526	10.4059	11.8584	DDX1	ATP-dependent RNA helicase DDX1, putative
PF3D7_0521800	1.96427	1.51518	2.19687	1.64974	1.71674	1.56784	-	nucleotide binding protein, putative
PF3D7_0521900	3.26211	2.80774	2.98489	2.87687	2.79307	2.77734	-	conserved Plasmodium protein, unknown function
PF3D7_0522000	147.195	158.91	173.256	158.962	148.65	144.648	-	conserved Plasmodium protein, unknown function
PF3D7_0522100	3.04552	2.80296	2.67149	5.99097	5.06367	5.62091	-	conserved Plasmodium protein, unknown function
PF3D7_0522200	96.365	107.596	110.99	136.467	127.768	132.725	TAF10	transcription initiation factor TFIID subunit 10, putative
PF3D7_0522300	226.516	223.657	229.132	258.95	248.22	242.748	-	S-adenosylmethionine-dependent methyltransferase, putative
PF3D7_0522400	1.13747	1.13719	1.23177	1.52749	1.55099	1.74975	-	conserved Plasmodium protein, unknown function
PF3D7_0522500	16.2705	14.7466	17.4712	10.2893	7.34516	7.80202	RPL17	50S ribosomal protein L17, apicoplast, putative
PF3D7_0522600	1.09699	1.13773	1.01887	1.00538	1.28112	1.34601	-	inner membrane complex protein
PF3D7_0522700	9.03619	9.36674	7.07992	9.39716	6.81552	8.14149	SufA	iron-sulfur assembly protein, putative
PF3D7_0522800	127.776	125.573	127.541	163.571	153.922	150.111	BUD31	pre-mRNA-splicing factor BUD31, putative
PF3D7_0522900	3.18754	3.12226	3.3694	4.40621	4.48741	4.3062	-	zinc finger protein, putative
PF3D7_0523000	364.269	361.118	351.781	410.164	408.441	399.664	MDR1	multidrug resistance protein 1
PF3D7_0523100	120.549	122.369	116.344	125.857	127.439	126.442	-	mitochondrial processing peptidase alpha subunit, putative
PF3D7_0523200	17.6423	16.129	14.8914	13.1917	14.8985	13.0902	-	conserved Plasmodium protein, unknown function
PF3D7_0523300	30.8743	32.3437	29.383	32.1538	24.9012	28.9248	-	conserved Plasmodium protein, unknown function
PF3D7_0523400	75.2138	70.4654	73.7748	93.6299	91.9086	90.7266	-	DnaJ protein, putative
PF3D7_0523500	6.30117	9.7949	6.7289	5.06877	7.68573	7.93052	-	dynein light chain Tctex-type, putative
PF3D7_0523600	24.2497	24.9298	29.3061	19.1541	18.1456	16.3634	-	conserved Plasmodium protein, unknown function
PF3D7_0523700	3.12531	3.60277	3.00258	3.54021	3.02809	3.04099	-	conserved Plasmodium membrane protein, unknown function
PF3D7_0523800	25.1907	23.2457	27.1363	34.1421	33.7875	31.2682	-	transporter, putative
PF3D7_0523900	15.6159	13.0467	13.631	14.3864	13.9421	16.1629	-	conserved Plasmodium membrane protein, unknown function
PF3D7_0524000	824.741	797.822	821.46	893.344	905.327	890.523	KASbeta	karyopherin beta
PF3D7_0524100	50.5635	50.0567	49.0115	61.6076	61.0265	58.5249	-	conserved Plasmodium protein, unknown function
PF3D7_0524200	3.62693	2.5658	4.50712	5.98442	4.17432	5.66121	-	conserved Plasmodium membrane protein, unknown function
PF3D7_0524300	39.4811	42.5436	39.7817	51.4474	47.4601	51.0251	-	conserved Plasmodium protein, unknown function
PF3D7_0524400	417.705	424.489	418.765	562.301	553.952	550.119	RBG1	ribosome-interacting GTPase 1, putative
PF3D7_0524500	43.4476	44.2848	41.9781	42.5532	42.5042	45.0324	-	conserved Plasmodium protein, unknown function
PF3D7_0524600	23.666	25.4343	27.3431	24.6955	25.3395	25.0446	-	50S ribosomal protein L12, apicoplast, putative
PF3D7_0524700	228.346	249.789	256.387	262.668	222.667	220.877	TOM22	mitochondrial import receptor subunit TOM22,putative
PF3D7_0524800	23.19	20.6203	22.1007	27.0286	25.9593	27.8234	UFD1	ubiquitin fusion degradation protein 1,putative
PF3D7_0524900	86.8429	83.5643	86.3438	112.625	112.13	113.272	-	tRNA-YW synthesizing protein, putative
PF3D7_0525000	72.8079	82.5992	96.1005	93.5674	104.567	97.1215	-	zinc finger protein, putative
PF3D7_0525100	373.879	375.187	380.763	422.506	434.347	429.552	ACS10	acyl-CoA synthetase
PF3D7_0525200	16.0718	14.6512	14.6311	12.3048	12.2336	11.6567	SMC6	structural maintenance of chromosomes protein 6,putative
PF3D7_0525300	0.777557	1.01551	0.767322	0.757161	1.09067	0.77234	-	conserved Plasmodium protein, unknown function
PF3D7_0525400	2.43582	1.89568	2.89768	2.14448	1.38252	1.39203	-	G-protein coupled receptor, putative
PF3D7_0525500	18.1879	15.8788	15.4251	21.5532	20.7617	20.8559	-	WD repeat-containing protein, putative
PF3D7_0525600	21.4719	21.6406	21.3255	17.2799	13.4796	15.0705	-	RNA methyltransferase, putative
PF3D7_0525700	22.8324	22.4807	24.3868	14.5151	19.3003	17.6263	-	conserved Plasmodium protein, unknown function
PF3D7_0525800	3.73537	5.13259	4.86943	7.07271	6.31436	5.56546	IMC1g	inner membrane complex protein 1g, putative
PF3D7_0525900	1.08822	1.06593	1.0023	1.05967	1.59688	1.80668	NEK2	NIMA related kinase 2
PF3D7_0526000	14.4355	13.6471	13.5623	12.7944	12.9117	13.0976	-	RAP protein, putative
PF3D7_0526100	3.96112	3.46961	4.0092	4.00557	1.90687	2.72391	-	conserved Plasmodium membrane protein, unknown function
PF3D7_0526200.1	0	0	0	0	0	0	-	ADP-ribosylation factor GTPase-activating protein, putative
PF3D7_0526200.2	0	0	0	0	0	0	-	ADP-ribosylation factor GTPase-activating protein, putative
PF3D7_0526300	77.6941	82.2404	80.9203	105.553	104.55	107.142	-	nucleolar Jumonji domain interacting protein,putative
PF3D7_0526400	4.0981	4.648	4.57865	3.44453	3.09062	3.92982	-	conserved Plasmodium protein, unknown function
PF3D7_0526500	20.9378	20.9287	20.5224	30.9177	31.1928	30.6223	-	conserved Plasmodium protein, unknown function
PF3D7_0526600	2.71251	2.93415	2.76687	9.50689	9.92574	9.61667	-	conserved Plasmodium protein, unknown function
PF3D7_0526700	20.0636	19.5952	19.748	15.7596	14.2238	16.4648	-	conserved Plasmodium protein, unknown function
PF3D7_0526800	293.656	288.595	285.581	279.153	260.898	272.139	-	conserved Plasmodium protein, unknown function
PF3D7_0526900	472.981	472.9	492.686	520.551	524.763	530.451	-	transmembrane emp24 domain-containing protein,putative
PF3D7_0527000	67.2312	64.1072	64.5219	38.6079	36.7714	38.8918	MCM3	DNA replication licensing factor MCM3, putative
PF3D7_0527100	500.935	533.965	511.754	484.118	460.597	468.289	UBC13	ubiquitin-conjugating enzyme E2 N, putative
PF3D7_0527200	248.67	245.117	241.254	216.502	226.306	230.649	USP14	ubiquitin carboxyl-terminal hydrolase 14
PF3D7_0527300	149.78	147.132	148.382	111.868	109.85	109.362	METAP1a	methionine aminopeptidase 1a, putative
PF3D7_0527400	73.9982	79.6095	77.5189	107.567	106.228	98.8836	-	conserved Plasmodium protein, unknown function
PF3D7_0527500	1060.05	1055.3	1056.07	924.074	919.93	917.403	HIP	Hsc70-interacting protein
PF3D7_0527600	55.7516	54.9789	59.1782	60.4585	58.7663	59.1582	-	conserved Plasmodium protein, unknown function
PF3D7_0527700	0	1.25722	1.12587	4.99934	1.10791	2.18552	-	tRNA Glutamic acid
PF3D7_0527800	0	0.552873	0	1.64888	0.974428	0.480552	-	tRNA Leucine
PF3D7_0527900	78.5017	73.2883	77.8489	97.2885	100.024	101.471	DDX41	RNA helicase 1
PF3D7_0528000	189.015	203.01	188.924	187.828	193.783	197.408	UMP1	proteasome maturation factor UMP1, putative
PF3D7_0528100	124.558	124.573	127.348	157.197	162.712	158.686	-	AP-1 complex subunit beta, putative
PF3D7_0528200	410.808	419.935	413.218	455.309	451.306	450.859	EIF3E	eukaryotic translation initiation factor 3 subunit E, putative
PF3D7_0528300	0.754089	0.800201	0.826848	1.25444	1.87141	1.23055	-	conserved Plasmodium protein, unknown function
PF3D7_0528400	3.06947	2.96903	4.0051	3.25049	3.47753	4.14865	DHHC7	palmitoyltransferase
PF3D7_0528500	8.01077	8.44268	8.31671	5.92454	7.3525	6.08647	CPalpha	F-actin-capping protein subunit alpha, putative
PF3D7_0528600	31.9685	34.6328	31.273	43.1802	39.6758	35.8722	-	conserved Plasmodium protein, unknown function
PF3D7_0528700	110.987	114.535	115.732	134.483	127.234	130.618	CYP23	peptidyl-prolyl cis-trans isomerase
PF3D7_0528800	70.3007	71.6189	66.6574	93.3578	93.2797	88.6681	-	nucleolar preribosomal GTPase, putative
PF3D7_0528900	4.77343	4.20811	4.00774	5.04664	5.29765	4.87687	-	conserved Plasmodium protein, unknown function
PF3D7_0529000	101.655	99.8286	104.163	119.032	121.223	117.146	-	conserved Plasmodium protein, unknown function
PF3D7_0529100	27.8371	29.5116	29.4807	20.3302	22.1974	22.4719	ATrx2	thioredoxin-like protein, putative
PF3D7_0529200	11.9466	13.318	11.6771	10.1375	11.0488	11.0189	-	sugar transporter, putative
PF3D7_0529300	12.2697	11.3082	11.0563	8.30917	9.09872	8.26206	TIC22	apicoplast TIC22 protein
PF3D7_0529400.1	0.118377	0.00966276	0.034613	0.0384241	0.0596065	0.0923866	-	conserved Plasmodium protein, unknown function
PF3D7_0529400.2	0	0	0	0	0	0	-	conserved Plasmodium protein, unknown function
PF3D7_0529500	118.508	124.069	124.425	122.157	127.831	131.254	-	cell cycle regulator protein, putative
PF3D7_0529600	1.92525	0	0	0	0.553956	1.63914	-	tRNA Arginine
PF3D7_0529700	9.50879	9.59302	8.9239	7.08704	6.05011	6.2772	-	conserved Plasmodium protein, unknown function
PF3D7_0529800	10.588	10.7723	9.81925	6.23563	6.94124	6.69993	-	conserved Plasmodium protein, unknown function
PF3D7_0529900	248.321	259.39	253.055	291.321	298.49	283.726	-	RING zinc finger protein, putative
PF3D7_0530000	82.8601	87.0944	87.0809	59.7391	60.9332	64.4414	-	conserved Plasmodium protein, unknown function
PF3D7_0530100	111.73	117.158	115.161	134.233	138.792	134.718	SYN6	SNARE protein, putative
PF3D7_0530200	9.87522	10.5179	10.2801	5.41635	5.26346	4.05189	PPT	phosphoenolpyruvate/phosphate translocator
PF3D7_0530300	3.41025	2.42074	3.53103	2.21737	2.31025	2.69213	-	conserved Plasmodium membrane protein, unknown function
PF3D7_0530400	5.45902	4.97017	4.86532	2.99015	3.60211	3.06127	-	conserved Plasmodium protein, unknown function
PF3D7_0530500	0.494762	0.666367	0.461125	0.587175	0.400384	0.658182	-	conserved Plasmodium membrane protein, unknown function
PF3D7_0530600	42.2815	37.0795	42.2257	56.4127	52.5944	60.1849	-	XAP-5 DNA binding protein, putative
PF3D7_0530700	31.9234	30.0278	28.622	35.8976	34.1466	35.7525	-	conserved Plasmodium protein, unknown function
PF3D7_0530750	29.6874	35.1307	33.869	43.4466	28.8848	26.8828	-	dolichol-phosphate mannosyltransferase subunit 3, putative
PF3D7_0530800	15.6159	17.5756	14.5039	13.5366	13.6382	14.0774	-	CPW-WPC family protein
PF3D7_0530900	0.379311	0.405839	0.31737	0.454599	0.443275	0.377594	-	formin 1
PF3D7_0531000	16.5177	15.1022	17.8847	23.4092	22.3267	20.1489	-	conserved Plasmodium protein, unknown function
PF3D7_0531100	0.428151	0.430718	0.360343	0.41692	0.319634	0.349746	-	conserved Plasmodium protein, unknown function
PF3D7_0531200	6.78636	6.43296	8.83336	6.46624	7.43267	5.59147	-	mitochondrial ribosomal protein S16 precursor,putative
PF3D7_0531300	5.27565	5.68438	5.96978	3.49334	2.86897	3.14415	-	conserved Plasmodium protein, unknown function
PF3D7_0531400	14.0703	14.6305	13.0436	19.1117	19.7363	19.353	-	conserved Plasmodium protein, unknown function
PF3D7_0531500	0.187391	0.0611846	0	0.0608253	0.754857	0.319087	-	ncRNA
PF3D7_0531600	45.549	45.3181	48.0482	75.3411	70.0526	100.267	-	18S ribosomal RNA
PF3D7_0531700	0.130495	0	0	0	0	0	-	rRNA
PF3D7_0531800	0	0	0	0	0	0	-	5.8S ribosomal RNA
PF3D7_0531900	0	0	0	0	0	0	-	rRNA
PF3D7_0532000	85.043	80.0929	88.6727	135.653	119.236	166.247	-	28S ribosomal RNA
PF3D7_0532100	18041	19141.6	18581.2	15862.7	15660.9	15441.2	ETRAMP5	early transcribed membrane protein 5
PF3D7_0532200	33.9836	35.107	36.0254	55.4662	55.2247	53.7082	-	Plasmodium exported protein (PHISTc), unknown function
PF3D7_0532300	2649.53	2675.87	2666.4	2785.02	2824	2801.24	-	Plasmodium exported protein (PHISTb), unknown function
PF3D7_0532400	669.035	673.175	655.878	736.199	723.999	738.453	LyMP	lysine-rich membrane-associated PHISTb protein
PF3D7_0532500	163.711	178.789	168.532	201.421	183.742	192.782	-	Plasmodium exported protein, unknown function
PF3D7_0532600	562.945	535.837	538.877	542.359	527.451	563.08	-	Plasmodium exported protein, unknown function
PF3D7_0532700	0.33108	0.59455	0.338823	0.591058	0.428679	0.375838	VAR	erythrocyte membrane protein 1 (PfEMP1),pseudogene
PF3D7_0532800	1.13245	1.16764	1.46392	0.812551	1.64636	1.6746	-	stevor, pseudogene
PF3D7_0532900	2.88821	2.87702	2.83409	3.43215	3.50723	3.33424	RIF	rifin
PF3D7_0533000	5.41777	4.19195	4.67253	3.67966	2.75094	2.98465	RIF	rifin, pseudogene
PF3D7_0533100	0.231895	0.280308	0.268336	0.225813	0.183135	0.201635	VAR1CSA	erythrocyte membrane protein 1 (PfEMP1),pseudogene
PF3D7_0600100	19.2797	18.7672	19.072	34.7991	38.0021	37.0222	VAR	erythrocyte membrane protein 1 (PfEMP1),pseudogene
PF3D7_0600200	240.252	236.469	240.288	382.962	383.035	378.301	VAR	erythrocyte membrane protein 1, PfEMP1
PF3D7_0600300	23.3399	23.6432	24.3399	22.0328	20.1107	19.6213	RIF	rifin
PF3D7_0600400	6.27699	6.4253	7.22095	11.5252	10.7349	10.8388	VAR	erythrocyte membrane protein 1, PfEMP1
PF3D7_0600500	4.39591	4.05983	4.4069	4.64751	4.91481	4.81196	RIF	rifin
PF3D7_0600600	0.389513	0.416222	0.310615	0.413777	0.672451	0.813997	VAR	erythrocyte membrane protein 1 (PfEMP1), exon 2
PF3D7_0600700	0.892339	1.13628	0.391375	1.08617	0.885801	0.569798	RIF	rifin
PF3D7_0600800	0.482515	0.945267	0.615645	0.854288	1.09806	1.00835	RIF	rifin, pseudogene
PF3D7_0600900	0.145943	0.524167	0.341386	0.710576	0.125977	0.414183	RIF	rifin, pseudogene
PF3D7_0601000	0	0	0	0	0.0434825	0	EPF4	exported protein family 4
PF3D7_0601100	0.608413	0.331085	0.533693	0.724111	0.641885	0.517998	EPF3	exported protein family 3
PF3D7_0601200	16.5462	17.3139	16.496	8.28259	9.80855	9.78759	MC-2TM	Pfmc-2TM Maurer's cleft two transmembrane protein
PF3D7_0601300	2.42792	3.1349	2.85579	5.37326	4.62021	3.10067	EPF1	exported protein family 1
PF3D7_0601400	1.75528	1.8972	1.83172	3.74264	3.03029	3.22076	VAR	erythrocyte membrane protein 1 (PfEMP1),pseudogene
PF3D7_0601500	6.4399	5.29482	5.5612	6.43344	6.76859	6.67605	-	Plasmodium exported protein (PHISTb), unknown function
PF3D7_0601600	5.33227	4.10384	4.62968	7.25877	7.74959	5.28105	-	tetratricopeptide repeat protein, putative
PF3D7_0601700	38.7167	34.9174	37.3628	45.7238	44.715	45.3415	-	Plasmodium exported protein (PHISTa), unknown function, pseudogene
PF3D7_0601800	9.92801	10.9403	5.44296	12.3866	12.8547	10.8299	-	H/ACA snoRNA
PF3D7_0601900	2338.27	2290.27	2396.85	2652.85	2617.13	2713.68	-	conserved Plasmodium protein, unknown function
PF3D7_0602000	3.34472	3.28686	3.41976	5.20272	5.16499	4.58585	-	conserved Plasmodium protein, unknown function
PF3D7_0602100	98.7352	97.0529	96.5762	128.516	130.635	128.003	-	ATP-dependent RNA helicase, putative
PF3D7_0602200	115.854	121.885	115.811	133.13	125.099	130.693	-	MYND finger protein, putative
PF3D7_0602300	0.396595	0.631269	0.521833	0.0965481	0.342339	0.506487	PALM	liver merozoite formation protein, putative
PF3D7_0602400	37.8412	37.0173	38.5679	31.9527	30.7243	31.0979	EF-G	elongation factor G
PF3D7_0602500	69.08	64.2438	63.0834	59.9049	61.2257	59.6538	-	geranylgeranyltransferase, putative
PF3D7_0602600	51.5157	53.454	51.0249	72.1539	70.8353	69.7336	-	conserved Plasmodium protein, unknown function
PF3D7_0602700	1.77226	2.03075	2.5519	3.12592	4.01212	3.6441	-	conserved Plasmodium protein, unknown function
PF3D7_0602800	5.52712	4.68104	4.97536	8.367	9.27112	9.84303	JmjC2	JmjC domain containing protein
PF3D7_0602900	13.2951	13.7048	13.8435	19.8554	20.5485	18.6586	-	conserved Plasmodium protein, unknown function
PF3D7_0603000	31.3635	33.5071	30.5378	46.5934	45.6442	43.5852	-	conserved Plasmodium protein, unknown function
PF3D7_0603100	5.75687	4.82858	4.89866	3.52464	3.77904	3.14039	-	conserved Plasmodium protein, unknown function
PF3D7_0603200	35.0035	34.9996	34.1292	17.4293	17.3635	16.6473	-	mitochondrial chaperone BCS1, putative
PF3D7_0603300	127.311	126.18	128.282	112.287	109.61	108.578	DHODH	dihydroorotate dehydrogenase
PF3D7_0603400	32.6746	31.3682	32.3221	42.5336	43.2104	43.3662	TEX1	trophozoite exported protein 1
PF3D7_0603500	11.8356	13.2197	12.4275	11.6972	12.2902	11.0092	CAX	cation/H+ antiporter
PF3D7_0603600	7.68602	8.34218	7.94479	10.1226	10.4923	10.3096	-	conserved Plasmodium protein, unknown function
PF3D7_0603700	11.114	11.0242	9.96507	7.87715	8.07561	8.80363	mFRS	phenylalanine--tRNA ligase
PF3D7_0603800	4.27365	4.2866	4.0487	3.77037	3.71851	3.76227	CEP76	centrosomal protein CEP76, putative
PF3D7_0603900	0.747571	0.894987	0.983641	0.606635	1.1472	1.16687	-	conserved Plasmodium protein, unknown function
PF3D7_0604000	1.50646	1.17897	1.57348	0.907389	1.17301	1.13053	-	conserved Plasmodium protein, unknown function
PF3D7_0604100	1.21457	1.29785	1.39057	1.55903	1.40242	1.22209	SIP2	transcription factor with AP2 domain(s)
PF3D7_0604200	20.5997	21.8051	23.7531	16.1769	20.5062	18.8114	-	mitochondrial ribosomal protein L41, putative
PF3D7_0604300	23.545	24.3671	24.83	23.4578	23.5109	21.3171	-	conserved Plasmodium protein, unknown function
PF3D7_0604400	0.436199	0.51272	0.0765258	0.424758	0.45183	0.371376	-	conserved Plasmodium protein, unknown function
PF3D7_0604500	246.167	242.36	222.715	134.567	135.054	136.828	-	conserved Plasmodium protein, unknown function
PF3D7_0604600	2.09671	2.31273	2.14308	2.01508	1.62888	1.78512	-	DNA helicase, putative
PF3D7_0604700	31.6375	34.1183	36.0243	30.857	26.8279	26.2021	GILP	glyoxalase I
PF3D7_0604800	6.58372	6.24637	6.40518	4.03736	4.33977	4.28043	-	RAP protein, putative
PF3D7_0604900	48.9625	54.8112	49.0849	21.5423	17.9728	21.4663	-	conserved Plasmodium protein, unknown function
PF3D7_0605000	19.9403	18.9045	19.3178	10.9953	9.8159	9.54533	-	50S ribosomal protein L24, putative
PF3D7_0605100	202.842	196.806	192.933	194.343	199.84	187.84	-	RNA-binding protein, putative
PF3D7_0605200	23.4239	20.6862	20.8733	12.3099	11.6823	12.5355	-	conserved Plasmodium protein, unknown function
PF3D7_0605300	12.0428	10.932	12.7694	9.45026	9.90026	9.53955	ARK1	serine/threonine protein kinase
PF3D7_0605400	4.4617	2.37518	3.23309	1.70009	2.84662	3.30317	-	calcium-binding protein, putative
PF3D7_0605500	2.36294	2.84287	1.98262	1.60067	1.50759	1.4651	-	cyclin dependent kinase binding protein,putative
PF3D7_0605600	0.759879	0.660686	0.718982	0.881285	0.862281	0.617878	-	nucleoside diphosphate kinase, putative
PF3D7_0605700	1.04106	0.751389	1.20159	1.49395	2.55403	1.3062	-	conserved Plasmodium protein, unknown function
PF3D7_0605800	24.1534	23.8776	21.7627	15.016	15.9863	15.2447	RAD50	DNA repair protein RAD50, putative
PF3D7_0605900	24.858	26.7422	23.3427	32.9988	32.6903	33.3286	-	long chain polyunsaturated fatty acid elongation enzyme, putative
PF3D7_0606000	134.012	134.316	129.553	207.572	208.642	214.961	-	conserved Plasmodium protein, unknown function
PF3D7_0606100	236.81	229.337	234.09	305.77	291.788	290.74	-	RNA-binding protein, putative
PF3D7_0606200	116.319	111.387	105.194	147.677	144.387	136.362	-	ubiquitin-conjugating enzyme E2, putative
PF3D7_0606300	14.7272	13.5551	16.705	25.5911	22.466	16.9704	-	conserved Plasmodium protein, unknown function
PF3D7_0606400	2.23085	2.54936	2.50045	3.74124	2.35358	2.11036	-	conserved Plasmodium protein, unknown function
PF3D7_0606500	146.141	144.208	141.582	192.094	191.82	192.461	-	polypyrimidine tract-binding protein, putative
PF3D7_0606600	66.8414	61.6723	64.3953	81.0626	80.8998	81.2801	-	conserved Plasmodium protein, unknown function
PF3D7_0606700	71.7734	68.5849	71.94	94.0822	94.9629	91.3358	-	coatomer alpha subunit, putative
PF3D7_0606800	18.4789	18.6103	18.7664	16.2708	18.4221	16.043	-	probable protein, unknown function
PF3D7_0606900	148.351	142.254	145.511	158.975	159.917	168.669	GLP2	glutaredoxin-like protein
PF3D7_0607000	601.261	606.309	623.138	501.016	531.341	563.255	-	translation initiation factor IF-2, putative
PF3D7_0607100	1.32059	1.39056	1.21632	1.51099	1.4534	1.3211	-	MYND finger protein, putative
PF3D7_0607200	9.04272	8.07494	9.4294	7.24953	7.05327	7.17327	-	RING zinc finger protein, putative
PF3D7_0607300	5.69567	4.95093	3.87121	6.13395	6.77235	6.48707	UROD	uroporphyrinogen III decarboxylase
PF3D7_0607400	18.2761	18.7462	18.1273	24.8722	25.2158	26.5067	-	G-protein associated signal transduction protein, putative
PF3D7_0607500	17.2613	17.992	16.9521	15.3811	13.7636	13.2698	COQ2	para-hydroxybenzoate--polyprenyltransferase,putative
PF3D7_0607600	5.94203	5.53642	6.48356	3.70456	4.30033	4.6734	SAS6	spindle assembly abnormal protein 6, putative
PF3D7_0607700	0.482148	0.422269	0.587133	0.375601	0.445566	0.458791	-	conserved Plasmodium protein, unknown function
PF3D7_0607800	15.8473	14.9562	14.3678	7.29903	7.20908	7.7999	-	GTP-binding protein, putative
PF3D7_0607900	7.98871	8.28541	8.41863	3.92478	4.08756	3.93934	-	conserved Plasmodium protein, unknown function
PF3D7_0608000	76.9965	78.868	81.0802	72.208	73.826	74.1999	DPH7	diphthine methyltransferase, putative
PF3D7_0608100	30.7243	28.8349	28.9389	26.1254	26.7146	27.083	-	conserved Plasmodium protein, unknown function
PF3D7_0608200	19.9924	19.3881	18.9331	19.0805	16.9997	19.9853	-	conserved Plasmodium protein, unknown function
PF3D7_0608300	10.5451	11.1623	9.16396	8.50577	8.16117	8.17028	-	conserved Plasmodium protein, unknown function
PF3D7_0608310	41.6196	38.4762	40.159	48.2315	44.2392	44.1028	SAM50	sorting assembly machinery 50 kDa subunit,putative
PF3D7_0608400	19.7023	24.1593	21.5073	20.3225	22.8019	20.005	-	conserved Plasmodium protein, unknown function
PF3D7_0608500	440.29	443.329	442.112	360.957	360.408	363.367	-	proteasome subunit alpha type-2, putative
PF3D7_0608600	16.7706	18.42	18.859	21.7922	22.3078	20.8324	-	conserved Plasmodium protein, unknown function
PF3D7_0608700	614.763	614.854	606.998	556.987	563.665	560.112	CCT6	T-complex protein 1 subunit zeta
PF3D7_0608800	905.348	943.459	960.023	782.521	786.98	777.021	OAT	ornithine aminotransferase
PF3D7_0608900	3.5277	3.80868	4.05717	2.97714	2.76088	2.36271	-	conserved Plasmodium protein, unknown function
PF3D7_0609000	41.6322	39.6497	37.5492	39.3018	38.7621	38.8227	-	conserved Plasmodium protein, unknown function
PF3D7_0609100	173.82	183.682	180.289	213.143	211.205	216.576	ZIP1	Zn2+ or Fe2+ permease
PF3D7_0609200	25.6021	25.0778	26.0734	25.6158	25.7153	25.9058	-	citrate synthase-like protein, putative
PF3D7_0609300	0.758669	0.836024	1.20621	0.661814	0.968675	0.834319	-	conserved Plasmodium protein, unknown function
PF3D7_0609400	40.3843	38.6962	40.3913	43.5797	41.1083	44.3543	CLS	mitochondrial cardiolipin synthase, putative
PF3D7_0609500	1.47679	1.18875	1.52629	2.02181	1.5398	1.5063	-	conserved Plasmodium protein, unknown function
PF3D7_0609600	0.136546	0.182386	0.119777	0.217579	0.182157	0.190234	-	hypothetical protein
PF3D7_0609700	66.1419	62.4713	63.0099	93.9162	95.7036	93.4514	-	conserved Plasmodium protein, unknown function
PF3D7_0609800	9.47915	8.85566	8.65144	9.28386	8.74991	9.79652	DHHC2	palmitoyltransferase, putative
PF3D7_0609900	6.32221	6.26096	6.4282	8.79374	8.92405	7.95213	-	conserved Plasmodium protein, unknown function
PF3D7_0610000	16.3619	16.514	17.0136	8.86228	10.7322	9.39985	-	mitochondrial ribosomal protein L19 precursor,putative
PF3D7_0610100	137.982	133.265	133.872	166.142	158.726	166.535	SLU7	pre-mRNA-splicing factor SLU7, putative
PF3D7_0610200	79.8509	74.3638	80.3356	83.706	81.9716	84.0881	RBM25	RNA-binding protein 25, putative
PF3D7_0610300	0	0	0	0.110191	0	0	-	ncRNA
PF3D7_0610400	245.865	264.947	273.462	218.327	223.446	214.471	H3	histone H3
PF3D7_0610500	147.344	143.71	141.621	132.197	127.73	123.517	-	peptidyl-tRNA hydrolase PTRHD1, putative
PF3D7_0610600	38.1284	40.0259	41.0943	40.1755	39.8094	40.5325	CDPK2	calcium-dependent protein kinase 2
PF3D7_0610700	502.904	475.223	477.255	521.508	497.519	492.227	-	conserved Plasmodium protein, unknown function
PF3D7_0610800	682.669	679.053	674.098	708.687	705.205	720.335	TK	transketolase
PF3D7_0610900	121.795	117.39	110.194	151.565	153.484	157.81	SPT5	transcription elongation factor SPT5, putative
PF3D7_0611000	4.01243	4.5676	5.37461	3.43198	2.38701	3.04683	-	SNARE associated Golgi protein, putative
PF3D7_0611100	6.50664	8.74065	7.33827	3.43952	3.69084	3.95693	SDH3	succinate dehydrogenase subunit 3, putative
PF3D7_0611200	35.4297	35.4717	32.846	18.2585	18.6975	18.7754	ApiAP2	transcription factor with AP2 domain(s),putative
PF3D7_0611300	33.0102	32.7152	34.8059	23.7565	21.6345	22.4269	-	conserved Plasmodium protein, unknown function
PF3D7_0611400	35.5352	39.0963	38.0778	39.7999	42.9692	39.6618	SWIB	SWI/SNF-related matrix-associated actin-dependent regulator of chromatin
PF3D7_0611500	1.21121	0.932175	0.607119	1.22156	0.821471	1.47316	-	conserved Plasmodium protein, unknown function
PF3D7_0611600	2.80655	2.98404	2.35666	2.98988	2.71248	2.90005	-	conserved Plasmodium protein, unknown function
PF3D7_0611700	3338.81	3710.49	3371.32	2871.07	2539.61	2406.45	RPL39	60S ribosomal protein L39
PF3D7_0611800	97.1418	93.3493	92.3073	60.1888	65.8628	65.8503	-	conserved Plasmodium protein, unknown function
PF3D7_0611900	83.1968	83.5671	86.5225	81.7018	83.3145	83.4523	-	lsm12, putative
PF3D7_0612000	27.3738	24.6538	28.202	16.2797	19.3472	15.9543	-	conserved Plasmodium protein, unknown function
PF3D7_0612100	248.144	249.86	247.358	277.533	277.224	276.206	EIF3L	eukaryotic translation initiation factor 3 subunit L, putative
PF3D7_0612200	3.95213	3.4119	3.56224	3.54678	3.397	3.57868	LRR6	leucine-rich repeat protein
PF3D7_0612300	6.03641	3.98471	5.41018	4.47245	3.51149	3.01658	-	conserved protein, unknown function
PF3D7_0612400	4.08518	3.8079	3.58347	3.52889	1.82003	2.69271	-	conserved Plasmodium protein, unknown function
PF3D7_0612500	32.7679	39.2434	37.8382	37.6419	35.7982	35.9626	-	conserved Plasmodium protein, unknown function
PF3D7_0612600	54.6073	50.9238	51.9564	73.5444	69.2678	73.1653	NCS6	cytoplasmic tRNA 2-thiolation protein 1,putative
PF3D7_0612700	31.7704	27.2078	27.9079	29.7572	25.6422	28.0041	P12	6-cysteine protein
PF3D7_0612800	7.97588	6.20892	8.39562	11.1186	9.34874	11.1151	P12p	6-cysteine protein
PF3D7_0612900	334.208	318.436	323.112	376.904	371.581	370.429	-	nucleolar GTP-binding protein 1, putative
PF3D7_0613000.1	0.255999	0	0.224559	0.124642	0.220977	0.217955	-	conserved Plasmodium protein, unknown function
PF3D7_0613000.2	0	0	0	0	0.23042	0.113635	-	conserved Plasmodium protein, unknown function
PF3D7_0613000.3	0	0	0.11511	0	0	0	-	conserved Plasmodium protein, unknown function
PF3D7_0613100	165.055	153.93	163.164	169.579	170.286	171.156	-	conserved Plasmodium protein, unknown function
PF3D7_0613200	14.0799	22.5681	17.0665	7.22923	8.83907	4.79502	-	conserved Plasmodium protein, unknown function
PF3D7_0613300	1.19616	1.15017	1.05888	0.844202	1.27881	1.03709	ROP14	rhoptry protein ROP14
PF3D7_0613400	30.5022	27.8761	31.3008	12.6482	15.1173	13.4817	-	apicoplast ribosomal protein L18 precursor,putative
PF3D7_0613500	23.962	24.8282	24.0721	25.5408	24.8443	24.7483	-	AP-3 complex subunit beta, putative
PF3D7_0613600	4.39057	4.12331	4.43369	6.36168	6.92864	7.02659	-	conserved Plasmodium protein, unknown function
PF3D7_0613700	36.9326	38.2186	37.3585	44.2366	44.8809	44.5883	-	syntaxin binding protein, putative
PF3D7_0613800	3.07379	2.74661	2.8896	2.2902	2.38107	2.51996	ApiAP2	transcription factor with AP2 domain(s)
PF3D7_0613900	5.02407	4.96379	4.90308	5.74649	5.7573	5.84523	myoE	myosin E, putative
PF3D7_0614000	34.245	34.3383	35.3	22.5979	23.583	22.3479	-	thiamin-phosphate pyrophosphorylase, putative
PF3D7_0614100	2.43582	2.64741	2.79523	2.12824	2.69304	2.42894	-	conserved Plasmodium protein, unknown function
PF3D7_0614200	8.26222	7.90832	8.22488	11.9347	11.9555	11.7337	NAR1	cytosolic Fe-S cluster assembly factor NAR1,putative
PF3D7_0614300	435.418	428.65	421.081	488.027	487.159	471.313	MFR1	organic anion transporter
PF3D7_0614400	99.9786	101.456	104.662	131.57	120.579	117.217	CWF7	conserved protein, unknown function
PF3D7_0614500	3253.15	3255.82	3279.46	2529.82	2518.99	2610.23	RPL19	60S ribosomal protein L19
PF3D7_0614600	0.253918	0.298461	0.40092	0.247257	0.241098	0.475603	-	conserved Plasmodium protein, unknown function
PF3D7_0614700	1.52288	1.79508	1.63019	2.13643	1.98295	2.06571	-	conserved Plasmodium protein, unknown function
PF3D7_0614800	104.32	99.844	101.547	71.3447	70.5062	70.6957	-	endonuclease III homologue, putative
PF3D7_0614900	5.39511	4.83843	4.33295	3.22978	3.45284	3.79346	-	conserved Plasmodium membrane protein, unknown function
PF3D7_0615000	60.8703	63.0576	65.4155	89.3759	87.7548	83.4799	-	conserved Plasmodium protein, unknown function
PF3D7_0615100	1.94748	2.79075	2.75228	2.73924	3.08194	2.73275	ENR	enoyl-acyl carrier reductase
PF3D7_0615200	1.11542	1.17351	1.05091	1.20685	0.891507	0.844145	-	conserved Plasmodium protein, unknown function
PF3D7_0615300	6.19283	6.6429	6.6064	4.22301	4.97589	4.37605	GWT1	GPI-anchored wall transfer protein 1, putative
PF3D7_0615400	95.6633	94.8921	90.6685	51.3227	52.3186	49.738	-	ribonuclease, putative
PF3D7_0615500	10.4844	10.0097	11.04	8.37855	9.03094	7.49507	CRK5	cdc2-related protein kinase 5
PF3D7_0615600	53.7018	51.8702	52.9942	58.6607	57.3722	56.5667	-	conserved Plasmodium protein, unknown function
PF3D7_0615700	123.436	124.61	126.075	124.169	112.559	120.928	-	RNA and export factor binding protein, putative
PF3D7_0615800	18.4205	18.5462	18.3411	12.4241	13.1273	13.4746	-	conserved Plasmodium protein, unknown function
PF3D7_0615900	38.6293	37.2373	36.3716	26.9708	28.2571	28.8788	-	conserved Plasmodium protein, unknown function
PF3D7_0616000	53.0252	55.0415	53.7472	62.5047	59.7108	61.2437	PDXK	pyridoxal kinase
PF3D7_0616100	31.7594	28.1118	30.8208	35.7554	40.8031	40.9638	-	conserved Plasmodium protein, unknown function
PF3D7_0616200	22.2633	23.4351	22.028	13.5624	14.6408	14.3957	NDC80	kinetochore protein NDC80, putative
PF3D7_0616300	25.4101	25.8961	22.3496	33.614	32.6939	31.4888	-	conserved Plasmodium protein, unknown function
PF3D7_0616400	5.85249	5.78724	5.57377	6.68499	5.9339	6.52505	-	conserved Plasmodium protein, unknown function
PF3D7_0616500	0.216256	0.211827	0.249601	0.410083	0.304568	0.155047	TLP	TRAP-like protein
PF3D7_0616600	10.1279	11.802	11.8819	7.38454	5.79235	5.90429	-	conserved Plasmodium protein, unknown function
PF3D7_0616700	20.2675	20.1779	19.8715	21.3241	20.8321	19.9301	-	ras GTPAse, putative
PF3D7_0616800	41.5228	42.4307	42.8525	54.2417	55.3644	55.397	MQO	malate:quinone oxidoreductase, putative
PF3D7_0616900	24.617	24.3327	24.6089	31.954	31.1295	32.1621	-	conserved Plasmodium protein, unknown function
PF3D7_0617000	67.4625	63.046	70.1575	72.2099	72.533	73.6868	TOM40	mitochondrial import receptor subunit TOM40,putative
PF3D7_0617100	44.1715	45.1218	45.557	54.5313	57.449	53.6863	-	AP-2 complex subunit alpha, putative
PF3D7_0617200	768.954	755.67	740.372	720.48	700.305	729.039	-	conserved Plasmodium protein, unknown function
PF3D7_0617300	13.3851	13.7665	14.1873	12.3823	9.82084	10.1614	-	conserved Plasmodium protein, unknown function
PF3D7_0617400	2.62113	2.63771	2.45937	3.07936	2.78597	2.81449	VAR	erythrocyte membrane protein 1, PfEMP1
PF3D7_0617500	1.65919	1.76862	2.18314	0.902875	1.6007	1.37108	RIF	rifin, pseudogene
PF3D7_0617600	12.936	12.6206	12.3419	6.97584	5.07153	6.80121	-	stevor
PF3D7_0617700	0.658503	0.967527	1.27904	2.29011	1.33984	1.64189	RIF	rifin
PF3D7_0617800	362.689	395.515	385.195	373.641	345.199	362.871	H2A	histone H2A
PF3D7_0617900	1023.24	1066.82	1069.45	1072.77	1049.54	1015.58	H3.3	histone H3 variant, putative
PF3D7_0618000	1.27517	1.30671	1.08415	2.10138	1.94743	1.70367	-	conserved Plasmodium membrane protein, unknown function
PF3D7_0618100	9.42413	7.54527	7.78804	6.15202	6.25061	5.70053	-	conserved Plasmodium protein, unknown function
PF3D7_0618200	405.936	432.651	434.504	366.548	348.312	365.221	-	conserved Plasmodium protein, unknown function
PF3D7_0618300	2520.35	2556.51	2632.15	2033.77	1930.02	1997.95	-	60S ribosomal protein L27a, putative
PF3D7_0618400	0.49533	0.485186	0.617444	0.507724	0.562587	0.665874	-	conserved Plasmodium membrane protein, unknown function
PF3D7_0618500	10.4935	10.5709	10.339	11.2837	13.3508	10.7124	MDH	malate dehydrogenase
PF3D7_0618600	44.5764	44.6647	45.5275	25.8784	24.8024	27.8476	ROM10	rhomboid protease ROM10
PF3D7_0618700	46.1355	46.0494	42.7766	37.8291	38.9726	36.3404	-	trafficking protein particle complex subunit 6A,putative
PF3D7_0618800	5.02267	3.90603	3.64482	2.31207	2.02325	2.37138	-	conserved Plasmodium protein, unknown function
PF3D7_0618900.1	1.45464	1.00577	0.975756	0.479103	0.553956	0.327829	-	phosphatidylinositol N-acetylglucosaminyltransferase subunit GPI1
PF3D7_0618900.2	0	0	0	0	0	0	-	phosphatidylinositol N-acetylglucosaminyltransferase subunit GPI1
PF3D7_0619000.1	0	0	0	0	0	0	-	conserved Plasmodium protein, unknown function
PF3D7_0619000.2	0	0	0	0	0	0	-	conserved Plasmodium protein, unknown function
PF3D7_0619100	21.881	22.6694	23.213	23.9932	26.7574	27.6255	-	conserved Plasmodium protein, unknown function
PF3D7_0619200	95.1206	93.2878	95.41	107.732	110.842	115.418	-	conserved Plasmodium protein, unknown function
PF3D7_0619300	5.18661	4.69155	4.70861	3.25219	3.125	3.46801	-	conserved Plasmodium protein, unknown function
PF3D7_0619400	221.298	226.453	229.067	207.294	204.812	205.443	-	cell division cycle protein 48 homologue,putative
PF3D7_0619500	35.5927	33.4473	33.4242	40.9468	39.2776	40.5253	ACS12	acyl-CoA synthetase
PF3D7_0619600	9.22271	7.66561	7.98009	7.6206	7.55908	7.8064	-	conserved Plasmodium protein, unknown function
PF3D7_0619700	3.54684	3.54658	3.08964	3.04606	3.27422	3.22945	-	conserved Plasmodium protein, unknown function
PF3D7_0619800	14.4437	13.9907	13.6278	13.6262	13.7352	14.2881	-	conserved Plasmodium membrane protein, unknown function
PF3D7_0619900	95.4307	101.059	100.277	122.04	119.876	117.328	SF3A2	splicing factor 3A subunit 2, putative
PF3D7_0620000	1.63566	1.42079	0.866284	1.65286	2.42419	2.49615	PSOP25	conserved Plasmodium protein, unknown function
PF3D7_0620100	12.2782	11.7932	12.5479	9.40238	12.1419	10.0476	-	conserved Plasmodium protein, unknown function
PF3D7_0620200	0.144592	0.0944206	0.169112	0.0938662	0	0.123104	-	conserved Plasmodium protein, unknown function
PF3D7_0620300	2.36143	2.20115	2.12154	2.83728	2.94249	2.25371	-	conserved Plasmodium protein, unknown function
PF3D7_0620400	0.682826	0.552522	0.286462	0.664915	0.538158	0.606629	MSP10	merozoite surface protein 10
PF3D7_0620500	50.5419	51.6685	52.6883	70.4489	71.4149	70.806	-	cleavage stimulation factor subunit 1, putative
PF3D7_0620600	2.80557	2.90367	1.99667	2.47425	2.87869	3.83084	-	conserved Plasmodium protein, unknown function
PF3D7_0620700	4.81814	4.4245	5.20755	7.12142	7.76097	6.88571	-	DnaJ protein, putative
PF3D7_0620800	6.50664	11.4721	8.56132	16.4735	11.233	11.0794	-	tRNA Alanine
PF3D7_0620900	3.47021	1.69957	1.52201	3.94238	1.49773	2.46209	-	tRNA Leucine
PF3D7_0621000	10.9774	9.99227	9.51573	11.3732	11.1187	10.6205	-	conserved Plasmodium protein, unknown function
PF3D7_0621100	3.92991	4.28969	4.14482	4.56751	4.8248	5.45548	-	conserved Plasmodium protein, unknown function
PF3D7_0621200	1015.71	1011.01	1039.33	1063.64	1041.99	1097.92	PDX1	pyridoxine biosynthesis protein PDX1
PF3D7_0621300	122.843	122.851	118.47	154.285	147.206	143.519	-	mRNA binding Pumilio-homology domain protein,putative
PF3D7_0621350	2.47159	4.29172	3.54771	4.59472	6.10945	4.01728	-	protein SYS1, putative
PF3D7_0621400	3.14667	3.72628	3.64596	6.19686	5.63507	6.01786	ALV7	Pf77 protein
PF3D7_0621500	11.3488	11.7834	11.6673	10.388	10.7758	10.7831	RPP1	ribonuclease P/MRP protein subunit RPP1,putative
PF3D7_0621600	10.2837	5.59615	4.51035	11.6829	7.39733	3.8913	-	tRNA Serine
PF3D7_0621700	23.5832	24.0557	22.2287	17.1812	15.8887	16.0662	-	conserved Plasmodium protein, unknown function
PF3D7_0621800	1924.31	2019.83	1985.04	1650.01	1638.46	1632.73	-	nascent polypeptide-associated complex subunit alpha, putative
PF3D7_0621900	136.283	136.917	132.433	169.716	169.406	171.658	SRP68	signal recognition particle subunit SRP68,putative
PF3D7_0622000	21.8476	21.9747	20.0648	23.7733	20.1244	19.2875	-	conserved Plasmodium protein, unknown function
PF3D7_0622100	0.826794	0.615952	0.643535	1.16797	1.28664	1.31862	-	conserved Plasmodium protein, unknown function
PF3D7_0622200	80.111	73.656	77.4158	107.963	104.408	111.504	-	radical SAM protein, putative
PF3D7_0622300	6.39599	6.55811	5.01991	7.04772	7.0223	6.11424	-	vacuolar transporter chaperone, putative
PF3D7_0622400	35.2266	37.9439	39.2892	15.9136	17.3458	16.078	-	conserved Apicomplexan protein, unknown function
PF3D7_0622500	21.6469	22.575	21.5076	28.455	28.7874	27.752	-	RNA methyltransferase, putative
PF3D7_0622600	35.2566	43.2077	42.3653	18.9687	14.8692	17.5443	QCR9	conserved Plasmodium protein, unknown function
PF3D7_0622700	19.4177	16.4574	17.3557	15.9228	16.973	16.1492	-	conserved Plasmodium membrane protein, unknown function
PF3D7_0622800	148.599	150.659	143.537	162.313	160.349	160.443	-	leucine--tRNA ligase, putative
PF3D7_0622900	43.8031	42.9983	43.2489	90.4279	92.2437	92.7396	ApiAP2	transcription factor with AP2 domain(s),putative
PF3D7_0623000	34.1894	35.8358	36.8396	32.5438	32.9331	33.8425	CS	chorismate synthase
PF3D7_0623100	435.56	434.511	428.975	506.291	510.186	507.484	NAB2	nuclear polyadenylated RNA-binding protein NAB2,putative
PF3D7_0623200	86.0136	90.9134	89.1482	98.6776	104.539	101.073	FNR	ferredoxin--NADP reductase
PF3D7_0623300	30.4412	30.3987	30.1705	24.8306	23.6604	22.3832	-	EGF-like membrane protein, putative
PF3D7_0623400	1.24052	1.25085	0.992153	2.52254	2.45656	2.64042	PlasMei2	RNA-binding protein mei2 homologue, putative
PF3D7_0623500	57.6093	58.1483	56.5368	60.0849	60.4309	59.5051	SOD2	superoxide dismutase [Fe]
PF3D7_0623600	145.056	143.451	141.518	162.653	164.228	160.838	-	transcription or splicing factor-like protein,putative
PF3D7_0623700	18.0311	18.1591	18.9583	11.6386	12.5438	12.0802	SUV3	ATP-dependent RNA helicase SUV3, putative
PF3D7_0623800	127.421	124.831	125.151	148.466	150.198	149.692	TKL4	tyrosine kinase-like protein, putative
PF3D7_0623900	30.2593	33.1328	35.2643	25.0983	24.0207	23.2782	-	ribonuclease H2 subunit A, putative
PF3D7_0624000	735.498	753.443	762.879	690.502	702.139	686.941	HK	hexokinase
PF3D7_0624100	11.1542	7.67609	9.13207	4.23326	4.19694	5.16227	-	conserved Plasmodium protein, unknown function
PF3D7_0624200	33.7889	31.7104	34.3254	28.812	30.2305	30.2448	-	conserved Plasmodium protein, unknown function
PF3D7_0624300	15.6159	15.7073	17.7486	18.8035	16.2335	15.8686	-	conserved Plasmodium protein, unknown function
PF3D7_0624400	27.4306	27.6488	27.599	33.764	32.8121	33.4787	-	conserved Plasmodium protein, unknown function
PF3D7_0624500	73.5684	75.8009	75.9484	68.0905	72.3404	62.7833	APC11	anaphase-promoting complex subunit 11, putative
PF3D7_0624600	179.428	175.377	173.135	242.155	241.532	240.454	ISWI	SNF2 helicase, putative
PF3D7_0624700	6.29675	7.64807	7.84327	5.51842	3.58731	4.93212	-	N-acetylglucosaminylphosphatidylinositol deacetylase, putative
PF3D7_0624800	0.49971	0.367107	0.460257	0.389282	0.409779	0.297814	-	conserved Plasmodium protein, unknown function
PF3D7_0624900	3.18621	3.18955	3.2556	1.90931	2.84099	2.86176	-	conserved Plasmodium protein, unknown function
PF3D7_0625000.1	0	0	0	0	0	0	-	sphingomyelin synthase 1, putative
PF3D7_0625000.2	0	0	0	0	0	0	-	sphingomyelin synthase 1, putative
PF3D7_0625100	0.390398	0.458884	0.308208	0.152063	0.438086	0.565049	SMS2	sphingomyelin synthase 2, putative
PF3D7_0625200	1.45641	2.41727	1.70339	1.85155	1.32701	1.44664	-	conserved Plasmodium protein, unknown function
PF3D7_0625300	8.59147	8.90246	7.925	5.49322	5.43848	5.79656	-	DNA polymerase 1, putative
PF3D7_0625400	60.3463	55.555	61.8239	87.5928	87.5683	84.4717	-	conserved Plasmodium protein, unknown function
PF3D7_0625500	9.2864	10.7707	9.84805	9.89761	10.9272	9.47977	-	conserved Plasmodium membrane protein, unknown function
PF3D7_0625600	2.07554	1.86361	2.79598	5.70237	5.05484	3.93389	-	poly(A) polymerase PAP, putative
PF3D7_0625700	71.4547	73.5451	67.3836	54.0669	56.233	60.2988	-	conserved Plasmodium protein, unknown function
PF3D7_0625800	15.1788	15.534	15.6154	20.5983	20.712	20.9664	-	conserved Plasmodium protein, unknown function
PF3D7_0625900	1.52816	0.748435	0.837805	0.651035	0.948105	0.447242	-	conserved Plasmodium protein, unknown function
PF3D7_0626000	40.4214	36.7823	38.5142	50.9308	51.941	49.1364	-	conserved Plasmodium protein, unknown function
PF3D7_0626100	58.8851	57.9979	55.1492	76.5464	75.0855	78.3521	-	oxidoreductase, short-chain dehydrogenase family, putative
PF3D7_0626200	3.95057	3.61412	3.98847	6.02446	4.72911	4.66445	-	conserved Plasmodium protein, unknown function
PF3D7_0626300	8.20331	8.84207	7.97612	10.0734	11.6027	10.4904	FabB/FabF	3-oxoacyl-acyl-carrier protein synthase I/II
PF3D7_0626400	1.8443	2.63727	2.27908	1.73037	1.81277	1.89114	-	Sec14 domain containing protein
PF3D7_0626500	0.510648	0.484055	0.606878	1.04263	0.668292	0.715252	-	conserved Plasmodium protein, unknown function
PF3D7_0626600	10.6958	12.4674	11.4464	16.4562	14.3105	12.7489	-	conserved Plasmodium protein, unknown function
PF3D7_0626700	224.987	226.613	216.819	178.236	179.101	187.061	-	conserved protein, unknown function
PF3D7_0626800	2673.74	2690.63	2708.56	1700.46	1694.03	1699.07	PyrK	pyruvate kinase
PF3D7_0626840	1.22745	0.601158	0.358902	0.398419	0.529765	0	smallnucleolarRNAsnoR35	small nucleolar RNA snoR35
PF3D7_0626900	9.08487	8.44774	9.95225	4.32137	7.33607	7.09319	-	mitochondrial ribosomal protein L46 precursor,putative
PF3D7_0627000	4.22052	5.92553	4.44263	9.45258	8.13633	9.4624	-	conserved Plasmodium protein, unknown function
PF3D7_0627100	60.1482	60.5952	62.901	77.5496	78.7607	75.1847	-	ankyrin-repeat protein, putative
PF3D7_0627200	6.02329	7.10178	3.71806	2.06371	3.08105	1.89933	-	myosin light chain, putative
PF3D7_0627300	307.044	309.322	308.755	415.876	411.637	405.565	RNF5	E3 ubiquitin-protein ligase RNF5, putative
PF3D7_0627400	33.3247	32.9577	43.7775	35.0372	32.1703	33.992	TIM22	mitochondrial import inner membrane translocase subunit TIM22, putative
PF3D7_0627500	1157.47	1230.37	1208.89	818.82	800.545	808.283	DJ1	protein DJ-1
PF3D7_0627600	9.80444	9.87472	8.80841	13.9744	14.401	11.7806	-	conserved Plasmodium protein, unknown function
PF3D7_0627700	153.316	151.829	151.121	207.921	214.711	212.134	-	transportin
PF3D7_0627800	71.4765	71.3462	72.8965	85.9508	87.5633	85.8331	ACS	acetyl-CoA synthetase, putative
PF3D7_0627900	105.14	106.863	109.632	136.232	130.133	137.961	POP4	ribonuclease P protein subunit p29, putative
PF3D7_0628000	27.7317	29.1857	26.6877	21.586	18.3601	22.1588	PTPS	6-pyruvoyltetrahydropterin synthase
PF3D7_0628100	0.525186	0.506997	0.513945	0.650348	0.648561	0.717232	-	HECT-domain (ubiquitin-transferase), putative
PF3D7_0628200	95.4335	95.5598	97.5896	116.227	117.618	115.487	PK4	eukaryotic translation initiation factor 2-alpha kinase
PF3D7_0628300.1	211.213	213.053	210.608	125.918	131.426	129.256	-	choline/ethanolaminephosphotransferase,putative
PF3D7_0628400	3.03133	3.91401	2.61876	3.53323	4.51963	3.91038	-	conserved Plasmodium membrane protein, unknown function
PF3D7_0628500	8.37448	7.28617	7.7349	4.0774	5.27277	4.99097	-	conserved Plasmodium protein, unknown function
PF3D7_0628600	78.0797	78.4224	79.5271	88.3621	85.6268	90.8625	-	conserved Plasmodium protein, unknown function
PF3D7_0628700	20.6217	19.5332	19.0676	21.6703	18.9278	19.248	-	conserved Plasmodium protein, unknown function
PF3D7_0628800	24.8476	22.9009	22.432	16.8596	15.9984	16.3819	GATB	glutamyl-tRNA(Gln) amidotransferase subunit B
PF3D7_0628900	9.06871	8.777	9.03715	6.05934	5.65152	5.64796	-	RAP protein, putative
PF3D7_0629000	0.748709	1.15245	0.562936	0.72907	1.06175	0.682977	-	N-acetyltransferase, putative
PF3D7_0629100	46.5195	43.7295	46.5036	42.3311	41.977	40.9439	NAPRT	nicotinate phosphoribosyltransferase, putative
PF3D7_0629200	239.116	235.705	240.238	255.155	262.02	258.194	-	DnaJ protein, putative
PF3D7_0629300	1.24711	1.11534	1.04638	2.04159	2.19979	1.92351	PL	phospholipase, putative
PF3D7_0629400	55.6855	58.8931	56.0903	51.7521	49.3446	48.4826	-	RNA-binding protein, putative
PF3D7_0629500	131.462	137.338	133.935	119.671	121.294	119.986	-	amino acid transporter, putative
PF3D7_0629600	67.3888	66.597	64.1177	79.5408	75.1746	69.7491	-	conserved Plasmodium protein, unknown function
PF3D7_0629700	25.4169	25.406	23.2649	24.1266	24.8596	25.5315	SET1	SET domain protein, putative
PF3D7_0629800	50.1092	48.4197	45.8462	62.7362	60.5627	60.3229	-	cullin-like protein, putative
PF3D7_0629900	139.784	141.757	144.767	172.955	173.596	171.061	-	sec14-like cytosolic factor or phosphatidylinositol/phosphatidylcholine transfer protein,putative
PF3D7_0630000	0.166718	0.217739	0.0487477	0.270575	0.19188	0.236571	-	CPW-WPC family protein, putative
PF3D7_0630100	3.33969	3.99324	3.71748	4.03708	4.03592	4.15723	-	conserved Plasmodium protein, unknown function
PF3D7_0630200	1.95199	0.449887	1.71226	1.0063	1.09026	1.66191	PSOP6	secreted ookinete protein, putative
PF3D7_0630300	5.68682	5.58088	5.13444	4.07872	4.04666	3.70329	-	DNA polymerase epsilon catalytic subunit A,putative
PF3D7_0630400	0.400409	0.117663	0.21074	0.389906	0.34563	0.306814	-	conserved Plasmodium protein, unknown function
PF3D7_0630500	62.1508	57.6287	53.6669	69.5407	68.8566	71.6186	YTM1	ribosome biogenesis protein YTM1, putative
PF3D7_0630600	33.7845	32.5043	30.8208	36.0175	37.7169	37.9824	-	conserved Plasmodium protein, unknown function
PF3D7_0630700	8.97086	8.83364	7.66095	13.9122	14.5858	14.4268	-	bifunctional methylenetetrahydrofolate dehydrogenase/cyclohydrolase, putative
PF3D7_0630800	0.358529	0.585312	0.733827	1.20254	0.859667	0.712247	-	conserved Plasmodium protein, unknown function
PF3D7_0630900	134.344	128.366	132.43	171.968	165.965	176.107	HAS1	ATP-dependent RNA helicase HAS1
PF3D7_0631000	13.6503	14.3869	12.1655	20.3637	17.1087	17.0607	-	tetratricopeptide repeat protein, putative
PF3D7_0631100	3.07637	2.98062	3.07988	2.60494	3.20393	3.274	-	Plasmodium exported protein (PHISTb), unknown function
PF3D7_0631200	1.48579	1.57417	1.40971	2.33262	2.25096	1.93621	VAR	erythrocyte membrane protein 1 (PfEMP1),pseudogene
PF3D7_0631300	0	0.2162	0	0.161198	0.047631	0	EPF1	exported protein family 1
PF3D7_0631400	7.20218	7.31841	6.79001	3.99821	4.99674	4.01151	MC-2TM	Pfmc-2TM Maurer's cleft two transmembrane protein
PF3D7_0631500	1.08162	1.05947	0.889488	1.11908	0.641885	2.07199	EPF3	exported protein family 3
PF3D7_0631600	0	0	0	0.0981053	0.0434825	0.042888	EPF4	exported protein family 4
PF3D7_0631700	0	0	0	0	0	0	-	rifin, pseudogene
PF3D7_0631800	0.36422	0.579737	1.15815	0.975333	0.628785	0.542664	RIF	rifin
PF3D7_0631900	22.4993	21.2838	22.4397	11.1546	11.2625	13.1203	-	stevor
PF3D7_0632000	6.69254	6.14319	5.42755	2.29529	2.76132	2.43687	RIF	rifin
PF3D7_0632100	0.433776	0.708155	1.18379	0.61013	0.499244	0.369313	RIF	rifin
PF3D7_0632200	0.371808	0.687922	0.362384	0.563197	0.213962	0.3869	RIF	rifin
PF3D7_0632300	0.650664	1.01974	0.456604	0.591357	1.08586	1.1818	RIF	rifin
PF3D7_0632400	16.3182	16.1459	16.3798	11.6662	9.84224	11.0091	RIF	rifin
PF3D7_0632500	37.0084	35.5659	36.2697	52.1436	51.5939	50.5254	VAR	erythrocyte membrane protein 1, PfEMP1
PF3D7_0632600	23.6916	21.3709	23.913	35.6697	34.7388	33.3142	RIF	rifin, pseudogene
PF3D7_0632700	55.3392	56.4375	57.2269	41.1014	39.5449	40.4501	RIF	rifin
PF3D7_0632800	11.7869	11.1903	12.0769	14.1129	13.8167	13.6041	VAR	erythrocyte membrane protein 1, PfEMP1
PF3D7_0700100	1.00374	0.963115	0.790621	1.19018	1.16112	1.14524	VAR	erythrocyte membrane protein 1, PfEMP1
PF3D7_0700200	54.0774	49.9013	53.1013	20.5098	18.472	21.215	RIF	rifin
PF3D7_0700300	0.443355	0.434275	0.691387	0.383756	0.510268	0.251646	RIF	rifin
PF3D7_0700400	0.207521	0.304906	0.136526	0.303116	0.268696	0.0883407	-	stevor
PF3D7_0700500	7.72073	8.9726	8.95351	4.96966	3.84055	4.90217	RIF	rifin
PF3D7_0700600	0.592329	0.210981	0.0944697	0.104871	0.232407	0.137537	-	Plasmodium exported protein, unknown function,pseudogene
PF3D7_0700700	1.78933	1.00912	1.09395	1.00319	0.889278	0.646298	-	stevor, pseudogene
PF3D7_0700800	24.6355	22.4168	24.7393	17.6315	18.1858	16.8483	MC-2TM	Pfmc-2TM Maurer's cleft two transmembrane protein
PF3D7_0700900	0	0.0435788	0.039026	0	0.0384034	0	-	RESA-like protein, pseudogene
PF3D7_0701000	0.0302634	0.0296437	0.0265467	0.235757	0	0.12883	-	erythrocyte membrane protein 1 (PfEMP1),pseudogene
PF3D7_0701100	30.9006	30.9167	29.9698	19.6761	20.5462	22.4005	RIF	rifin
PF3D7_0701200	0.557712	0.695279	0.489218	0.0987423	0.393884	0.172666	RIF	rifin, pseudogene
PF3D7_0701300	0	0	0	0	0	0.036829	RIF	rifin, pseudogene
PF3D7_0701400	0.50537	0.643527	0.398974	0.590537	0.567102	0.731455	EPF4	exported protein family 4, pseudogene
PF3D7_0701500	0	0	0	0	0	0	EPF3	exported protein family 3
PF3D7_0701600	13.3662	13.7406	14.4527	8.4408	7.19673	6.98565	MC-2TM	Pfmc-2TM Maurer's cleft two transmembrane protein
PF3D7_0701700	0.05518	0.3243	0.193613	0.376128	0.571572	0.798656	EPF1	exported protein family 1
PF3D7_0701800	0.846647	0.691091	0.495112	0.687033	0.446613	0.360414	RIF	rifin
PF3D7_0701900	4.12649	4.02613	3.46356	8.54075	7.976	8.45938	-	Plasmodium exported protein, unknown function
PF3D7_0702000	75.3501	74.3666	82.5785	103.848	102.85	97.7149	-	Plasmodium exported protein (hyp12), unknown function
PF3D7_0702100	7.71502	7.19283	7.39943	14.5275	14.6831	14.2449	-	Plasmodium exported protein (PHISTb), unknown function, pseudogene
PF3D7_0702200	126.985	127.732	127.118	172.028	171.777	173.151	-	lysophospholipase, putative
PF3D7_0702300	88.8402	84.3216	84.675	87.6089	89.8714	89.6928	STARP	sporozoite threonine and asparagine-rich protein
PF3D7_0702400	1604.79	1735.25	1699.78	1989.82	1905.3	1835.18	SEMP1	small exported membrane protein 1
PF3D7_0702500	1239.13	1299.21	1295.66	1625.82	1607.2	1572.35	-	Plasmodium exported protein, unknown function
PF3D7_0702600	11.0021	10.4292	7.78302	23.8463	19.6067	17.3745	-	chitinase precursor fragment, truncated
PF3D7_0702700	0.641751	1.25722	1.12587	1.24983	2.21582	1.09276	-	tRNA Alanine
PF3D7_0702800	0	0	0	0	0.481414	1.89933	-	tRNA Tyrosine
PF3D7_0702900	138.519	148.429	152.709	173.042	172.489	182.441	-	centrin, putative
PF3D7_0703000	2.23569	2.41387	2.59254	3.45523	3.28218	2.79749	-	conserved Plasmodium protein, unknown function
PF3D7_0703100	19.9297	18.1694	18.1632	29.0684	26.5123	24.4604	-	conserved Plasmodium protein, unknown function
PF3D7_0703200	26.8643	25.2322	25.7073	25.2912	25.4896	25.5121	-	conserved Plasmodium protein, unknown function
PF3D7_0703300	96.6701	100.518	111.169	98.3756	98.3918	100.936	-	conserved Plasmodium protein, unknown function
PF3D7_0703400	9.92877	10.0049	9.67711	15.5397	15.2528	14.9471	-	conserved Plasmodium protein, unknown function
PF3D7_0703500	372.841	358.954	362.774	384.7	395.227	390.523	-	erythrocyte membrane-associated antigen
PF3D7_0703600	17.9316	16.9828	15.8336	13.4718	12.6083	11.627	-	conserved Plasmodium protein, unknown function
PF3D7_0703700	431.624	461.821	455.161	456.433	440.944	434.649	-	conserved Plasmodium protein, unknown function
PF3D7_0703800	1.88748	1.51661	1.53926	2.42669	2.69846	2.91266	-	conserved Plasmodium protein, unknown function
PF3D7_0703900	38.8983	38.5018	35.9532	46.2992	44.9196	44.4731	-	conserved Plasmodium membrane protein, unknown function
PF3D7_0704000	10.1176	9.66244	9.7257	11.6013	11.2076	11.2536	-	conserved Plasmodium membrane protein, unknown function
PF3D7_0704100	2.73718	2.4448	2.28558	1.66586	1.56	1.49759	-	conserved Plasmodium membrane protein, unknown function
PF3D7_0704200	37.575	36.3828	34.8992	49.325	45.4851	46.6894	-	tRNA m5C-methyltransferase, putative
PF3D7_0704300	13.1214	13.282	12.678	9.74091	10.1988	10.3464	-	conserved Plasmodium membrane protein, unknown function
PF3D7_0704400	21.609	19.9561	20.6759	23.3284	23.6259	24.3418	-	phosphoinositide-binding protein, putative
PF3D7_0704500	1.57717	1.33507	1.05042	1.3936	1.22694	1.21846	-	serine/threonine protein kinase, putative
PF3D7_0704600	127.719	121.788	118.049	125.895	129.583	129.375	UT	E3 ubiquitin-protein ligase
PF3D7_0704700	5.252	5.14444	4.90388	7.63726	6.27637	6.42903	PPAT	phosphopantetheine adenylyltransferase,putative
PF3D7_0704800	1.51588	1.69695	1.97346	2.47191	2.59622	2.77582	-	conserved Plasmodium protein, unknown function
PF3D7_0704900	26.5848	26.4504	24.4216	25.6428	25.6221	26.6975	RF2	peptide chain release factor, putative
PF3D7_0705000	98.2621	94.9142	99.5765	146.627	147.909	144.419	-	methyltransferase, putative
PF3D7_0705100	1.82975	1.73047	1.95094	2.13503	2.1649	2.20245	-	conserved Plasmodium protein, unknown function
PF3D7_0705200	2.86241	2.60424	2.76107	1.83507	1.47721	1.78658	-	conserved Plasmodium protein, unknown function
PF3D7_0705300	10.6816	10.3517	10.2487	5.67015	5.36899	4.90927	ORC2	origin recognition complex subunit 2, putative
PF3D7_0705400	33.5876	32.8067	35.9284	16.9082	17.6776	18.9239	MCM7	DNA replication licensing factor MCM7
PF3D7_0705500	60.8162	59.9076	59.9992	82.0277	82.1417	79.8897	-	inositol-phosphate phosphatase, putative
PF3D7_0705600	9.75824	10.4764	9.5512	6.89854	7.22163	6.40708	-	RNA helicase, putative
PF3D7_0705700	5672.84	5556.67	5618.47	4113.17	3940.94	4087.69	-	40S ribosomal protein S29, putative
PF3D7_0705800	11.2692	8.90961	11.6505	7.05448	5.97549	5.27699	-	cysteine-rich secretory protein, putative
PF3D7_0705900	143.349	153.877	158.143	104.623	96.94	99.3563	-	ATP synthase subunit C, putative
PF3D7_0706000	113.171	110.02	111.189	124.358	129.404	127.148	-	importin-7, putative
PF3D7_0706100	5.90956	5.39864	5.46134	3.5382	3.52407	3.67575	-	conserved Plasmodium protein, unknown function
PF3D7_0706200	50.6517	46.0845	43.3774	24.759	21.9475	19.7725	-	conserved Plasmodium protein, unknown function
PF3D7_0706300	33.8564	34.577	38.3317	39.8687	34.322	33.2941	-	conserved Plasmodium protein, unknown function
PF3D7_0706400	2035.11	2164.98	2135.29	1553.5	1506.67	1431.6	RPL37	60S ribosomal protein L37
PF3D7_0706500	203.172	201.431	202.166	202.947	200.804	203.884	-	conserved Plasmodium protein, unknown function
PF3D7_0706600	6.58725	7.96392	7.0915	4.64264	4.43355	4.82395	-	conserved Plasmodium protein, unknown function
PF3D7_0706700	6.593	5.84544	6.26916	5.34135	6.16915	5.91746	MSH2-2	DNA mismatch repair protein MSH2, putative
PF3D7_0706800	18.6108	16.9724	11.8217	24.3718	27.6978	19.1233	-	tRNA Threonine
PF3D7_0706900	0	0	0.570755	0.633597	0.561649	0.55397	-	tRNA Histidine
PF3D7_0707000	0.641751	2.51443	0	4.99934	0.553956	0.546381	-	tRNA Lysine
PF3D7_0707100	0	0	0	0	0	0	-	tRNA Lysine
PF3D7_0707200	3.43111	3.58346	3.62711	2.20599	2.47442	2.50925	-	conserved Plasmodium protein, unknown function
PF3D7_0707300	11.5761	9.93717	10.361	10.3904	9.1167	10.3648	RAMA	rhoptry-associated membrane antigen
PF3D7_0707400	153.525	148.746	149.875	141.025	137.151	137.518	-	AAA family ATPase, putative
PF3D7_0707420	14.1351	11.8677	12.0449	18.0903	22.1948	18.2237	-	nucleolar RNA snoR36
PF3D7_0707500	5.88766	5.04142	5.03632	6.94821	6.33591	6.45676	-	conserved Plasmodium protein, unknown function
PF3D7_0707600	46.0829	45.389	49.1455	62.1287	60.1905	63.0576	-	conserved Plasmodium protein, unknown function
PF3D7_0707700	147.361	143.533	145.297	165.594	169.35	166.785	-	E3 ubiquitin-protein ligase, putative
PF3D7_0707800	11.0129	10.0381	10.424	11.6231	11.8174	11.6895	-	RAP protein, putative
PF3D7_0707900	218.803	220.97	227.073	275.936	264.252	276.439	-	ribosomal protein S8e, putative
PF3D7_0708000	24.0618	25.9454	23.0456	24.1481	24.6479	24.1273	-	cytoskeleton associated protein, putative
PF3D7_0708100	345.781	360.552	331.103	411.657	432.31	403.986	RPB10	DNA-directed RNA polymerases I, II, and III subunit RPABC5, putative
PF3D7_0708200	1.81505	1.45754	1.4487	3.74187	3.1617	2.81219	-	conserved Plasmodium protein, unknown function
PF3D7_0708300	50.7857	55.9307	55.1498	97.3866	89.7271	85.0898	BUD32	EKC/KEOPS complex subunit BUD32
PF3D7_0708400	3557.77	3617.21	3657.74	4080.15	4127.12	4146.22	HSP90	heat shock protein 90
PF3D7_0708500	56.8536	57.2139	56.4878	63.1737	65.9806	67.0152	-	heat shock protein 86 family protein
PF3D7_0708600	1.72825	1.75331	1.895	2.22385	2.23772	2.41732	IMC1d	inner membrane complex protein 1d, putative
PF3D7_0708700	42.0062	39.81	39.5989	52.7241	53.6829	49.9879	-	Cg8 protein
PF3D7_0708800	792.857	794.524	786.513	961.304	973.352	978.922	HSP110c	heat shock protein 110
PF3D7_0708900	26.4685	25.6379	27.7408	33.2818	29.7144	35.8722	-	Cg3 protein
PF3D7_0709000	229.058	232.537	250.53	270.529	285.989	273.038	CRT	chloroquine resistance transporter
PF3D7_0709050	0.372399	0.0729546	0.45733	0.362631	0.450034	0.253646	smallnucleolarRNA	small nucleolar RNA
PF3D7_0709100	21.8423	22.1298	22.0771	16.9351	16.1237	15.8181	-	Cg1 protein
PF3D7_0709200	9.03779	11.8223	10.8381	10.0261	8.49263	9.10702	GLP3	glutaredoxin-like protein
PF3D7_0709300	21.4276	21.6611	20.8934	22.3472	21.6315	21.8666	CG2	Cg2 protein
PF3D7_0709400	5.88338	4.87997	5.21426	3.89054	3.73265	3.89939	-	Cg7 protein
PF3D7_0709500	28.5909	30.4798	27.8998	16.6599	18.5344	17.4012	-	conserved Plasmodium protein, unknown function
PF3D7_0709600	44.6073	41.2745	43.1662	52.8476	51.0057	52.5031	POP1	ribonucleases P/MRP protein subunit POP1,putative
PF3D7_0709700	26.1112	27.6491	26.1712	33.5858	31.3793	31.6709	-	lysophospholipase, putative
PF3D7_0709800	13.694	12.2369	14.1196	13.3348	12.8574	14.7271	-	conserved protein, unknown function
PF3D7_0709900	1.08116	1.09211	0.746846	1.09228	1.1199	1.15636	-	conserved Plasmodium membrane protein, unknown function
PF3D7_0710000	2.87184	2.72878	2.33471	1.93104	2.06236	1.75752	-	conserved Plasmodium protein, unknown function
PF3D7_0710100	35.9845	34.6491	36.2404	40.3298	41.0248	45.175	-	conserved Plasmodium protein, unknown function
PF3D7_0710200	16.6513	16.5152	16.2439	9.30349	9.25188	8.10688	-	conserved Plasmodium protein, unknown function
PF3D7_0710300	132.123	143.289	139.936	119.414	112.726	116.594	-	conserved Plasmodium membrane protein, unknown function
PF3D7_0710400	22.7839	21.7322	22.8302	24.0559	23.4235	23.9751	RAD14	DNA repair protein RAD14, putative
PF3D7_0710500	34.4039	35.6113	37.5093	14.0777	14.1641	17.3462	-	conserved Plasmodium protein, unknown function
PF3D7_0710600	2301.75	2495.4	2455.5	1992.63	1791.09	1873.93	RPL34	60S ribosomal protein L34
PF3D7_0710700	221.715	226.262	233.953	254.066	247.237	250.767	-	conserved Plasmodium protein, unknown function
PF3D7_0710800	52.0255	50.1892	46.9442	56.7514	53.2747	54.8386	-	conserved Plasmodium protein, unknown function
PF3D7_0710900	51.1812	46.5768	46.8133	42.0075	44.6174	43.6085	RPL1	50S ribosomal protein L1, mitochondrial,putative
PF3D7_0711000	36.488	38.3025	38.5552	30.8577	30.0715	31.4331	Cdc48	AAA family ATPase, CDC48 subfamily
PF3D7_0711100	24.2113	24.5509	25.094	40.9548	41.6848	40.7796	-	conserved Plasmodium membrane protein, unknown function
PF3D7_0711200	2.79246	3.05617	2.84636	3.02303	2.78749	3.6127	-	conserved Plasmodium protein, unknown function
PF3D7_0711300	109.181	129.507	119.402	138.884	130.303	123.424	-	conserved Plasmodium protein, unknown function
PF3D7_0711400	43.1848	39.7826	39.873	43.9711	44.7101	43.8981	SAP18	histone deacetylase complex subunit SAP18,putative
PF3D7_0711500	226.216	223.071	229.866	262.083	262.451	268.26	-	regulator of chromosome condensation, putative
PF3D7_0711600	0	0.67483	0.906493	0.670867	0.892031	1.75967	PlasmodiumRNAofunknownfunctionRUF6	Plasmodium RNA of unknown function RUF6-1
PF3D7_0711700	182.585	179.191	182.081	264.347	263.047	256.198	VAR	erythrocyte membrane protein 1, PfEMP1
PF3D7_0711800	9.71658	16.3159	9.74088	22.9784	20.6687	19.4997	PlasmodiumRNAofunknownfunctionRUF6	Plasmodium RNA of unknown function RUF6-2
PF3D7_0711900	3.79493	3.24723	3.44366	3.69539	4.55595	4.38224	RIF	rifin, pseudogene
PF3D7_0712000	715.273	699.872	684.057	1029.17	1046.37	1014.55	VAR	erythrocyte membrane protein 1, PfEMP1
PF3D7_0712100	15.963	20.7348	15.8289	28.0472	28.1574	21.2724	PlasmodiumRNAofunknownfunctionRUF6	Plasmodium RNA of unknown function RUF6-12
PF3D7_0712200	0	0.270728	0.0808148	0.762559	0.238577	0.117657	RIF	rifin, pseudogene
PF3D7_0712300	6.13483	6.46107	6.54103	8.6491	9.71743	8.48834	VAR	erythrocyte membrane protein 1, PfEMP1
PF3D7_0712400	3.69791	3.7333	3.71474	4.6834	5.22864	4.30728	VAR	erythrocyte membrane protein 1, PfEMP1
PF3D7_0712500	0.123609	0.0807184	0.252999	0.320978	0.0355662	0.10524	RIF	rifin, pseudogene
PF3D7_0712600	33.2261	32.6562	32.3661	42.9153	41.8743	41.8717	VAR	erythrocyte membrane protein 1, PfEMP1
PF3D7_0712700	1.7351	1.01974	0.913207	4.73086	2.09682	2.95451	PlasmodiumRNAofunknownfunctionRUF6	Plasmodium RNA of unknown function RUF6-13
PF3D7_0712800	5.14489	5.04636	5.30802	7.61674	7.02262	7.90594	VAR	erythrocyte membrane protein 1, PfEMP1
PF3D7_0712900	5.59696	5.85201	5.32184	8.07121	7.52964	7.99657	VAR	erythrocyte membrane protein 1, PfEMP1
PF3D7_0713000	0.49503	1.49876	0.592137	0.438223	0.971152	0.498094	RIF	rifin
PF3D7_0713100	17.5679	17.5378	15.5875	16.0584	15.8618	17.1922	MC-2TM	Pfmc-2TM Maurer's cleft two transmembrane protein
PF3D7_0713200	115.211	113.463	108.002	161.187	168.525	167.875	-	RESA-like protein
PF3D7_0713300	213.303	208.11	217.088	231.151	224.561	234.818	VAR	erythrocyte membrane protein 1 (PfEMP1),pseudogene
PF3D7_0713400	65.3427	68.7899	65.6591	82.6153	76.4345	79.4374	SR25	serpentine receptor, putative
PF3D7_0713500	15.6486	15.6485	15.7062	15.4292	15.3427	15.5367	-	conserved Plasmodium protein, unknown function
PF3D7_0713600	8.93068	9.04772	9.60957	7.63629	8.42841	7.73385	-	mitochondrial ribosomal protein S5 precursor,putative
PF3D7_0713700	140.469	150.849	147.157	159.811	159.059	161.633	-	conserved Plasmodium protein, unknown function
PF3D7_0713800	8.42353	8.3145	8.2416	9.08593	9.39656	8.44057	NELFA	negative elongation factor A, putative
PF3D7_0713900	99.5308	94.7504	88.3739	105.192	102.524	101.204	-	conserved Plasmodium protein, unknown function
PF3D7_0714000	859.254	916.782	898.552	925.991	911.72	920.269	H2B.Z	histone H2B variant
PF3D7_0714100	0.571594	0.761448	0.561562	1.17999	1.63808	1.49888	-	conserved Plasmodium protein, unknown function
PF3D7_0714200	30.0165	29.7388	28.4321	43.9889	42.0421	43.6733	-	conserved Plasmodium protein, unknown function
PF3D7_0714300	32.0469	29.9675	30.6498	35.7383	35.9626	35.8932	DHHC4	palmitoyltransferase, putative
PF3D7_0714400	23.1505	20.3552	20.4672	28.0459	27.4837	26.3836	-	calmodulin, putative
PF3D7_0714500	74.8328	74.0576	75.0684	92.5553	94.5573	89.6773	-	transcription elongation factor s-II, putative
PF3D7_0714600	62.7349	60.8659	60.8329	91.2643	91.5722	90.1586	-	conserved Plasmodium protein, unknown function
PF3D7_0714700	0	0	0	0	0	0	-	tRNA Asparagine
PF3D7_0714800	0	0	1.02736	0	2.02194	1.49572	-	tRNA Leucine
PF3D7_0714900	6.28446	9.51345	12.0276	8.34493	12.822	10.7011	-	tRNA Serine
PF3D7_0715000	179.076	177.634	177.142	150.368	152.991	145.342	PNPase	4-nitrophenylphosphatase
PF3D7_0715100	1.00286	1.82431	1.13104	0.697538	0.741995	0.609875	MYCBP	C-Myc-binding protein, putative
PF3D7_0715200	4.88927	5.23964	5.02119	3.78263	3.84782	4.05425	-	conserved Plasmodium protein, unknown function
PF3D7_0715300	3.01466	2.80528	3.27908	2.64202	2.28997	2.36132	-	calcium/calmodulin-dependent protein kinase,putative
PF3D7_0715400	19.8748	19.1202	20.2981	7.81052	9.12935	10.1528	PSOP20	secreted ookinete protein, putative
PF3D7_0715500	63.7651	65.4335	66.588	32.5246	31.2651	40.6245	-	mitochondrial ATP synthase F1, epsilon subunit,putative
PF3D7_0715600	25.8956	26.7834	26.3076	15.589	14.4258	14.0173	-	GTP-binding translation elongation factor tu family protein, putative
PF3D7_0715700	5.72584	9.17768	8.33302	4.94205	2.58359	3.32382	-	conserved Plasmodium protein, unknown function
PF3D7_0715800	32.7396	28.1308	29.3486	21.184	21.7533	20.3861	DMT1	drug/metabolite exporter, drug/metabolite transporter
PF3D7_0715900	37.0072	35.5903	36.1266	18.9738	18.6827	17.0189	CDF	zinc transporter, putative
PF3D7_0716000	93.335	92.3338	92.882	118.301	118.898	119.28	-	RNA-binding protein, putative
PF3D7_0716100	86.0336	88.832	85.594	102.607	100.48	105.02	SDA1	protein SDA1, putative
PF3D7_0716200	116.004	117.503	124.319	153.268	156.496	153.797	-	conserved Plasmodium protein, unknown function
PF3D7_0716300	340.624	333.854	340.227	229.171	225.802	231.46	-	conserved Plasmodium protein, unknown function
PF3D7_0716400	48.3648	51.2202	52.7573	49.1816	48.6806	48.8506	-	transcription initiation factor IIA subunit 1,putative
PF3D7_0716500	35.9481	35.4857	34.2912	20.8534	21.501	21.8614	-	conserved Plasmodium protein, unknown function
PF3D7_0716600	8.5645	8.52893	7.68797	6.69968	7.04783	6.17368	SufS	cysteine desulfurase
PF3D7_0716700	5.16909	5.5802	4.08492	3.8696	3.88576	4.25555	-	conserved Plasmodium protein, unknown function
PF3D7_0716800	590.168	588.855	601.715	562.727	574.485	571.089	EIF3I	eukaryotic translation initiation factor 3 subunit I, putative
PF3D7_0716900	182.557	178.629	173.41	165.81	164.175	170.616	DMT2	drug metabolite transporter, putative
PF3D7_0717000	13.5268	15.5519	13.6981	14.3417	11.3156	11.0275	-	conserved Plasmodium membrane protein, unknown function
PF3D7_0717100	44.6756	43.9282	43.1648	39.3232	37.9289	40.9343	-	conserved Plasmodium protein, unknown function
PF3D7_0717200	51.041	49.9957	49.3069	57.8685	57.257	55.7047	-	conserved Plasmodium protein, unknown function
PF3D7_0717300	106.093	99.9114	102.753	143.086	142.616	136.471	-	transcription initiation factor IIE subunit alpha, putative
PF3D7_0717400	195.116	193.46	194.706	233.838	237.829	238.484	-	queuine tRNA-ribosyltransferase, putative
PF3D7_0717500	81.8287	86.601	81.9556	94.7736	99.9375	94.2733	CDPK4	calcium-dependent protein kinase 4
PF3D7_0717600	5.63003	5.06485	4.79564	3.67895	3.49139	3.17876	-	conserved Plasmodium protein, unknown function
PF3D7_0717700	443.146	435.402	448.41	483.758	487.462	493.747	-	serine--tRNA ligase, putative
PF3D7_0717800	4.16153	4.03634	4.28569	3.80406	3.88275	3.54309	-	conserved Plasmodium protein, unknown function
PF3D7_0717900	57.1543	54.8282	56.9841	53.0194	52.5704	51.2607	-	thioredoxin-like protein
PF3D7_0718000	0.603592	0.599079	0.538835	0.470728	0.576346	0.602574	-	dynein heavy chain, putative
PF3D7_0718100	5.8386	5.37294	5.24857	4.29793	4.69985	5.2323	EST	exported serine/threonine protein kinase
PF3D7_0718300	0.0797984	0.0601263	0.0915361	0.167365	0.22254	0.172462	CRMP2	cysteine repeat modular protein 2
PF3D7_0718400	307.994	315.454	305.573	294.769	311.897	305.791	-	mitochondrial ribosomal protein S8 precursor,putative
PF3D7_0718500	203.897	212.085	209.446	210.131	202.753	210.451	-	prefoldin subunit 3, putative
PF3D7_0718600	4.59375	4.40364	4.97555	5.72794	5.34348	5.49697	-	conserved Plasmodium protein, unknown function
PF3D7_0718700	16.366	13.9268	13.399	9.89407	10.6542	9.57957	-	conserved Plasmodium membrane protein, unknown function
PF3D7_0718800	0.968872	1.22816	1.04986	1.77592	2.1646	1.74682	-	conserved Plasmodium protein, unknown function
PF3D7_0718900	1.26256	1.36689	1.34067	2.91185	2.52384	2.37618	-	conserved Plasmodium protein, unknown function
PF3D7_0719000	170.761	162	168.113	178.822	174.447	170.767	-	conserved Plasmodium protein, unknown function
PF3D7_0719100	50.2313	51.7519	53.3465	44.5207	44.4077	38.5563	-	conserved Plasmodium protein, unknown function
PF3D7_0719200	6.17608	6.83654	6.51872	9.24114	10.3589	10.1745	NEK4	NIMA related kinase 4
PF3D7_0719300	95.7667	96.0858	95.3166	109.683	113.565	112.154	ARP6	actin-related protein, putative
PF3D7_0719400	11.2521	10.8804	11.1673	7.69974	7.93832	8.16754	-	conserved Plasmodium protein, unknown function
PF3D7_0719500	17.5679	15.8471	17.0356	8.27971	9.9669	9.07008	-	LEM3/CDC50 family protein, putative
PF3D7_0719600	1987.17	2084.49	2058.26	1468.98	1408.62	1399.37	-	60S ribosomal protein L11a, putative
PF3D7_0719700	3560.21	3656.22	3741.87	2847	2738.9	2790.66	RPS10	40S ribosomal protein S10, putative
PF3D7_0719800	18.2988	17.8904	15.8705	16.3116	14.8157	15.5209	-	conserved Plasmodium protein, unknown function
PF3D7_0719900	28.5007	27.5798	26.1077	25.7506	25.4495	25.2813	-	conserved Plasmodium membrane protein, unknown function
PF3D7_0720000	125.485	112.146	118.67	123.668	127.437	128.069	CSL4	exosome complex component CSL4, putative
PF3D7_0720100	63.3787	65.0684	64.1029	82.5656	75.8227	84.6535	-	small subunit rRNA processing protein, putative
PF3D7_0720200	222.719	232.702	225.794	261.374	254.455	254.681	-	conserved Plasmodium protein, unknown function
PF3D7_0720300	4.61042	5.8271	6.00108	6.22735	5.39183	5.19149	-	conserved Plasmodium protein, unknown function
PF3D7_0720400	86.2884	92.9901	87.6423	81.4472	79.452	78.7378	-	ferrodoxin reductase-like protein
PF3D7_0720500	44.1873	43.7356	44.8486	34.9182	40.0394	38.8025	-	conserved Plasmodium protein, unknown function
PF3D7_0720600	99.5598	95.4557	102.88	105.931	102.604	101.987	-	conserved Plasmodium protein, unknown function
PF3D7_0720700	40.1388	38.018	38.6101	52.2923	54.5342	52.7516	-	phosphoinositide-binding protein, putative
PF3D7_0720800	61.7575	62.4913	60.1616	34.3862	32.1072	31.2005	-	Ham1-like protein, putative
PF3D7_0720900	35.5762	33.6975	35.1722	20.6371	17.2802	18.7433	-	conserved Plasmodium protein, unknown function
PF3D7_0721000	36.3544	36.8787	35.2707	32.3024	33.7457	31.8895	-	conserved Plasmodium membrane protein, unknown function
PF3D7_0721100	836.44	814.941	811.823	497.278	506.227	502.399	-	conserved Plasmodium protein, unknown function
PF3D7_0721200	12.1912	10.818	12.2895	15.318	15.0496	14.8159	-	conserved Plasmodium protein, unknown function
PF3D7_0721300	118.039	113.616	111.457	142.939	142.045	143.84	DBP7	ATP-dependent RNA helicase DBP7, putative
PF3D7_0721400	146.645	145.491	152.718	97.2497	107.837	98.4469	-	conserved Plasmodium protein, unknown function
PF3D7_0721500	1.24127	1.39234	1.31713	1.32568	1.03689	0.903397	-	conserved Plasmodium membrane protein, unknown function
PF3D7_0721600	3965.65	4044.74	4076.94	2986.1	2885.66	3024.81	-	40S ribosomal protein S5, putative
PF3D7_0721700	6.50664	6.63486	6.05878	7.99307	8.35273	9.31806	PSOP1	secreted ookinete protein, putative
PF3D7_0721800	384.415	388.265	391.612	340.934	315.321	347.665	-	conserved Plasmodium protein, unknown function
PF3D7_0721900	174.147	161.287	158.482	184.208	165.509	187.312	-	V-type ATPase V0 subunit e, putative
PF3D7_0722000	153.176	140.774	140.879	168.753	160.933	172.676	-	conserved Plasmodium protein, unknown function
PF3D7_0722100	56.7817	58.8371	56.5895	66.3583	69.1663	68.9117	-	PelOta protein homologue, putative
PF3D7_0722200	4.03932	4.26252	4.20075	4.41997	5.30197	5.2472	RALP1	rhoptry-associated leucine zipper-like protein 1
PF3D7_0722300	45.9661	47.4531	45.3988	48.9041	50.212	47.2189	-	ubiquitin carboxyl-terminal hydrolase, putative
PF3D7_0722400	380.569	400.611	396.272	342.412	340.342	346.622	OLA1	GTP-binding protein, putative
PF3D7_0722500	99.7388	102.62	107.286	143.783	144.49	146.02	CWC15	pre-mRNA-splicing factor CWC15, putative
PF3D7_0722600	128.605	132.008	130.03	175.97	171.814	171.097	UTP7	U3 small nucleolar RNA-associated protein 7,putative
PF3D7_0722700	92.9148	82.9816	87.8391	75.6514	70.9363	76.2817	-	conserved Plasmodium protein, unknown function
PF3D7_0722800	1.42697	1.47687	1.60599	1.4682	1.81277	1.69629	-	conserved Plasmodium protein, unknown function
PF3D7_0722900	0.548803	0.586434	0.831515	0.291495	0.947447	0.594677	-	conserved Plasmodium protein, unknown function
PF3D7_0723000	18.5309	17.6415	17.4879	25.3946	22.2413	20.652	-	tRNAHis guanylyltransferase, putative
PF3D7_0723100	0.0338007	0.0331085	0.0889488	0.131656	0.0291766	0.086333	-	conserved Plasmodium protein, unknown function
PF3D7_0723200	0.608978	0.553899	0.152625	0.16943	0.450571	0.407376	-	conserved Plasmodium protein, unknown function
PF3D7_0723300	2.30428	2.11819	2.67432	1.70877	1.91254	2.27876	-	conserved Plasmodium protein, unknown function
PF3D7_0723400	198.749	186.402	182.292	179.804	186.914	200.681	-	conserved Plasmodium protein, unknown function
PF3D7_0723500	21.6697	19.137	19.7325	25.6565	24.3464	23.6621	-	dynactin subunit 5, putative
PF3D7_0723600	134.922	131.547	138.442	144.764	144.142	132.51	-	conserved Plasmodium protein, unknown function
PF3D7_0723700	17.9137	17.5025	18.1669	21.0357	19.443	20.6315	-	metallo-hydrolase/oxidoreductase, putative
PF3D7_0723800	4.255	4.54486	4.61397	2.76226	3.0023	2.79741	-	conserved Plasmodium protein, unknown function
PF3D7_0723900	63.2682	61.1721	61.5911	79.0654	80.128	79.3694	-	conserved Plasmodium protein, unknown function
PF3D7_0724000	4.65173	4.51698	4.36331	4.38055	4.32154	3.53488	-	Rab GTPase activator and protein kinase,putative
PF3D7_0724100	174.513	173.575	180.177	125.18	131.104	130.145	-	conserved Plasmodium protein, unknown function
PF3D7_0724200	23.3874	21.8006	21.7954	32.4378	30.833	30.7531	TAP42	type 2A phosphatase-associated protein 42,putative
PF3D7_0724300	7.5982	8.44712	8.25976	6.40027	7.12205	7.65967	COQ3	3-demethylubiquinone-9 3-methyltransferase,putative
PF3D7_0724400	189.68	199.509	201.929	254.444	239.146	238.857	PAM18	mitochondrial import inner membrane translocase subunit TIM14, putative
PF3D7_0724500	9.88156	9.17768	9.25184	8.72494	9.5462	9.50285	-	conserved Plasmodium protein, unknown function
PF3D7_0724600	9.44451	8.95146	8.21753	6.64997	7.13586	7.02527	-	protein kinase, putative
PF3D7_0724700	38.0465	37.3156	37.2753	40.7695	41.3966	40.3696	-	conserved Plasmodium protein, unknown function
PF3D7_0724800	12.3535	14.5062	13.1515	12.5292	11.3279	11.4851	-	kelch protein, putative
PF3D7_0724900	0.329103	0.209536	0.274251	0.432635	0.468732	0.497347	-	kinesin-19, putative
PF3D7_0725000	25.4975	25.8491	23.6567	17.1128	17.7595	18.5621	-	exonuclease I, putative
PF3D7_0725100	29.8059	29.923	29.2377	36.7285	36.6094	36.1342	-	conserved Plasmodium membrane protein, unknown function
PF3D7_0725200	213.278	211.169	225.605	236.361	234.49	248.595	-	mago nashi protein homologue, putative
PF3D7_0725300	100.206	97.5948	96.6631	127.07	130.416	125.903	-	conserved Plasmodium protein, unknown function
PF3D7_0725400	12.3508	14.6009	12.0792	21.7036	17.7685	17.163	-	conserved Plasmodium protein, unknown function
PF3D7_0725600	74.5031	69.1075	72.9931	119.938	115.93	163.652	-	18S ribosomal RNA
PF3D7_0725700	0	0	0	0.124983	0	0.109276	-	rRNA
PF3D7_0725800	0	0	0	0	0	0	-	5.8S ribosomal RNA
PF3D7_0725900	0	0	0	0	0	0	-	rRNA
PF3D7_0726000	135.584	125.2	135.021	218.581	199.258	280.391	-	28S ribosomal RNA
PF3D7_0726100	120.033	126.174	115.735	167.742	165.393	168.804	-	Plasmodium exported protein, unknown function
PF3D7_0726200	160.571	162.779	157.415	245.925	248.257	250.976	FIKK7.1	serine/threonine protein kinase, FIKK family
PF3D7_0726300	5.1271	3.95332	5.40309	4.02151	4.08135	3.59602	PMS1	DNA mismatch repair protein PMS1, putative
PF3D7_0726400	14.8075	14.2692	13.3518	15.4923	15.1669	15.2338	-	conserved Plasmodium membrane protein, unknown function
PF3D7_0726500	90.4292	90.35	87.5191	99.7867	103.01	101.531	-	ubiquitin carboxyl-terminal hydrolase, putative
PF3D7_0726600	9.60981	8.969	9.24473	6.02515	6.98434	6.63799	-	conserved Plasmodium protein, unknown function
PF3D7_0726700	43.7429	46.3357	47.1824	34.6811	34.6055	35.9206	-	conserved Plasmodium protein, unknown function
PF3D7_0726800	25.159	24.6438	24.9864	17.3183	15.9758	20.8046	DAD1	dolichyl-diphosphooligosaccharide--protein glycosyltransferase subunit DAD1, putative
PF3D7_0726900	48.1992	45.9767	45.5199	49.3621	49.356	53.7947	TIM50	mitochondrial import inner membrane translocase subunit TIM50, putative
PF3D7_0727000	16.7304	16.5719	16.0773	16.9584	16.9335	15.9703	VPS53	vacuolar protein sorting-associated protein 53,putative
PF3D7_0727100	3.26369	2.78112	3.13246	2.97856	3.20882	3.16495	-	conserved Plasmodium protein, unknown function
PF3D7_0727200	94.7386	99.6458	94.5516	129.83	127.496	125.633	NFS	cysteine desulfurase, putative
PF3D7_0727300	38.6312	38.2295	35.65	43.3606	42.0784	44.9444	DNMT	DNA (cytosine-5)-methyltransferase
PF3D7_0727400	358.68	363.774	368.517	345.544	323.982	319.19	-	proteasome subunit alpha type-5, putative
PF3D7_0727500	6.3743	5.9629	6.38471	5.36946	6.68268	5.29558	-	conserved Plasmodium protein, unknown function
PF3D7_0727600	4.6393	5.21257	4.81429	5.81679	5.56196	4.91796	-	conserved Plasmodium protein, unknown function
PF3D7_0727700	5.07477	5.22658	5.10995	5.67258	5.43691	5.97384	-	conserved Plasmodium protein, unknown function
PF3D7_0727800	46.6118	43.5211	43.6427	52.5763	52.4994	52.8347	-	cation transporting ATPase, putative
PF3D7_0727900	3.3683	3.49013	3.35333	6.14892	6.14428	5.49363	-	conserved Plasmodium protein, unknown function
PF3D7_0728000	379.278	369.286	388.777	406.331	387.885	400.953	-	eukaryotic translation initiation factor 2 subunit alpha, putative
PF3D7_0728100	2.17028	2.09559	1.98502	0.962356	1.04696	1.10196	-	conserved Plasmodium membrane protein, unknown function
PF3D7_0728200	2.06142	2.24048	2.03118	1.45739	1.80378	1.6589	ALP3	actin-like protein, putative
PF3D7_0728300	12.3749	13.4202	14.0858	8.89426	7.8207	8.59176	-	conserved Plasmodium protein, unknown function
PF3D7_0728400.1	0	0	0	0	0	0	-	conserved Plasmodium protein, unknown function
PF3D7_0728400.2	0	0	0	0	0	0	-	conserved Plasmodium protein, unknown function
PF3D7_0728500	1.30133	1.06223	1.90252	0.844796	1.1233	1.10794	-	conserved Plasmodium protein, unknown function
PF3D7_0728600	8.60573	8.13956	8.22647	6.43966	6.59957	7.05639	-	zinc finger, C3HC4 type, putative
PF3D7_0728700	2.23085	1.88815	1.80488	1.91924	2.54261	2.95041	-	alpha/beta hydrolase, putative
PF3D7_0728800	49.6232	44.2507	45.6701	32.7571	34.2329	32.5407	-	conserved Plasmodium protein, unknown function
PF3D7_0728900	63.1606	60.7502	59.0158	70.1712	67.2612	68.6338	-	RNA-binding protein, putative
PF3D7_0729000	55.7068	51.7716	60.5878	79.1021	76.0819	65.965	SRP9	signal recognition particle subunit SRP9
PF3D7_0729100	5.79018	5.09674	5.71595	8.37202	8.65388	8.39647	-	conserved Plasmodium protein, unknown function
PF3D7_0729200	11.469	13.0112	14.437	4.66916	6.87962	7.17173	AOP	1-cys peroxiredoxin
PF3D7_0729300	119.306	112.734	110.386	150.25	147.714	150.66	NMD3	60S ribosomal export protein NMD3, putative
PF3D7_0729400	240.006	237.659	255.994	329.215	329.684	336.559	-	ribosome biogenesis protein BRX1 homolog,putative
PF3D7_0729500	102.622	101.143	102.709	130.842	129.677	130.157	-	mRNA (N6-adenosine)-methyltransferase, putative
PF3D7_0729600.1	22.2813	20.9856	24.1387	18.7297	16.8495	19.6997	-	conserved Plasmodium protein, unknown function
PF3D7_0729700	0.58341	0.30478	0.409408	0.378738	0.43645	0.596052	-	conserved Plasmodium protein, unknown function
PF3D7_0729800	0	0	0	0	0.275094	0.271332	-	dynein light chain, putative
PF3D7_0729900	0.801449	0.751824	0.705726	1.06258	0.949904	1.06289	-	dynein heavy chain, putative
PF3D7_0730000	31.7657	28.239	26.5767	25.0839	27.6504	23.636	-	conserved Plasmodium protein, unknown function
PF3D7_0730100	11.3391	11.3885	11.1603	8.48684	9.0898	9.74579	-	tRNA pseudouridine synthase D, putative
PF3D7_0730200	14.0707	14.1387	13.8257	21.2959	19.8977	19.6721	-	AP-4 complex subunit beta, putative
PF3D7_0730300	231.929	244.704	267.967	258.781	279.185	263.201	AP2-L	transcription factor with AP2 domain(s)
PF3D7_0730400	14.0445	16.5468	18.2641	15.9714	14.9208	14.0478	-	conserved Plasmodium protein, unknown function
PF3D7_0730500	6.54135	6.91469	6.73548	3.69469	4.34904	4.08348	-	conserved Plasmodium protein, unknown function
PF3D7_0730600	2.567	5.65748	6.1923	9.37376	6.09351	8.7421	-	tRNA Valine
PF3D7_0730700	14.3146	9.56009	10.2736	7.60316	11.7946	18.835	-	tRNA Threonine
PF3D7_0730800.1	0	0	0	0	0	0	-	Plasmodium exported protein, unknown function
PF3D7_0730800.2	0	0	0	0	0	0	-	Plasmodium exported protein, unknown function
PF3D7_0730900	257.312	244.992	255.709	256.829	260.16	262.095	PTP4	EMP1-trafficking protein
PF3D7_0731000	1.72625	2.4453	1.37447	3.46539	2.52169	3.25599	-	ncRNA
PF3D7_0731100	378.34	391.348	382.763	563.726	583.556	574.398	PTP2	EMP1-trafficking protein
PF3D7_0731200	23.6758	21.9574	23.331	42.1362	42.6564	43.9173	-	Plasmodium exported protein, unknown function
PF3D7_0731300	787.721	786.549	805.733	890.574	888.762	879.871	PfG174	Plasmodium exported protein (PHISTb), unknown function
PF3D7_0731400	71.3955	70.6768	68.6186	84.0469	81.9105	85.4377	FIKK7.2	serine/threonine protein kinase, FIKK family,pseudogene
PF3D7_0731500	13.8704	13.7696	14.3908	17.6749	18.2239	17.329	EBA175	erythrocyte binding antigen-175
PF3D7_0731600	342.377	342.732	338.202	239.5	247.596	245.177	ACS5	acyl-CoA synthetase
PF3D7_0731700	23.7806	25.7006	24.7539	17.5992	20.4589	16.0623	-	Plasmodium exported protein (hyp9), unknown function
PF3D7_0731800	8.91679	9.88819	10.9828	14.8914	13.8784	15.0654	GEXP08	alpha/beta hydrolase, putative
PF3D7_0731900	0.195811	0.479503	0.214704	0.0476687	0.0845115	0.125034	RIF	rifin, pseudogene
PF3D7_0732000	0.998999	0.669528	0.737945	0.716796	0.408472	0.402887	-	stevor
PF3D7_0732100	0.43783	0.107216	0.0640099	0.142115	0.157472	0.155319	VAR	erythrocyte membrane protein 1 (PfEMP1),pseudogene
PF3D7_0732200	9.87165	8.91928	9.81636	7.66531	6.20722	5.43404	RIF	rifin
PF3D7_0732300	1.52014	1.62437	1.091	0.62799	0.675967	0.392191	RIF	rifin
PF3D7_0732400	2.77254	1.99689	2.46781	1.34991	1.75974	2.0481	RIF	rifin
PF3D7_0732500	3.85165	4.14185	3.45207	1.3861	1.30098	1.99607	RIF	rifin
PF3D7_0732600	0	0	0	0	0	0.187257	-	Plasmodium exported protein, unknown function,fragment
PF3D7_0732700	0.390398	0.254936	0.494654	0.464638	0.411876	0.443176	RIF	rifin
PF3D7_0732800	0.246753	0.4834	0.463819	0.823819	0.425991	0.300119	-	erythrocyte membrane protein 1 (PfEMP1), exon 2
PF3D7_0732900	559.418	563.978	566.618	208.595	210.202	209.01	RIF	rifin
PF3D7_0733000	7.33877	7.19437	7.50863	9.42487	8.94658	9.18788	VAR	erythrocyte membrane protein 1, PfEMP1
PF3D7_0800100	5.78695	6.47616	6.06437	5.89326	5.69435	5.63529	VAR	erythrocyte membrane protein 1, PfEMP1
PF3D7_0800200	16.894	16.8156	16.7549	28.833	28.5575	29.125	VAR	erythrocyte membrane protein 1, PfEMP1
PF3D7_0800300	42.5575	41.7527	41.2735	65.8652	66.1815	64.5452	VAR	erythrocyte membrane protein 1, PfEMP1
PF3D7_0800400	4.19885	3.32726	4.1384	2.29703	2.11764	2.24935	RIF	rifin
PF3D7_0800500	0.24919	0.203406	0.32788	0.444866	0.25095	0.530397	RIF	rifin
PF3D7_0800600	0.374355	1.25722	0.328379	1.30191	1.06175	0.956167	-	Plasmodium exported protein (PHISTa), unknown function
PF3D7_0800650	0.320875	0.942913	0	0.312459	1.38489	0.819572	-	H/ACA snoRNA
PF3D7_0800700	7.41879	6.75063	6.20896	6.75836	6.59282	6.45435	SURF8.3	surface-associated interspersed protein 8.3 (SURFIN 8.3)
PF3D7_0800750	36.5185	42.0644	37.3131	40.6294	37.2093	36.4928	-	Plasmodium exported protein, unknown function,pseudogene
[truncated: 3,763 more rows]

## Sheet: Table S3 
Table S3 Fold changes of differentially expressed genes between DHA and ctrl group
Gene_id	readcount_DHA	readcount_ctrl	log2FoldChange	pval	padj	GeneName	Descrition
PF3D7_0101500	477.733	340.19	0.48987	1.66e-07	5.08e-07	VAR	erythrocyte membrane protein 1 (PfEMP1), exon 2,pseudogene
PF3D7_0101600	242.156	287.716	-0.24871	0.025177	0.04147	RIF	rifin
PF3D7_0102200	15613.5	11099.4	0.49231	8.92e-57	3.04e-55	RESA	ring-infected erythrocyte surface antigen
PF3D7_0102500	444.556	193.679	1.1987	3.01e-29	3.48e-28	EBA181	erythrocyte binding antigen-181
PF3D7_0102600	16591.1	13407.9	0.30732	2.49e-24	2.28e-23	FIKK1	serine/threonine protein kinase, FIKK family
PF3D7_0102700	290.668	212.35	0.45293	8.12e-05	0.00018964	MaTrA	merozoite-associated tryptophan-rich antigen
PF3D7_0103100	294.899	247.309	0.25391	0.028692	0.046719	VPS51	vacuolar protein sorting-associated protein 51,putative
PF3D7_0103400	5472.49	6587.79	-0.2676	7.92e-15	4.14e-14	-	zinc-carboxypeptidase, putative
PF3D7_0103600	1151.2	1917.52	-0.7361	2.29e-25	2.2e-24	-	ATP-dependent RNA helicase, putative
PF3D7_0103800	217.745	167.264	0.38051	0.0039978	0.0075156	ARP1	actin-related protein
PF3D7_0103900	855.751	1182.49	-0.46657	4.06e-14	2.03e-13	PIESP15	parasite-infected erythrocyte surface protein
PF3D7_0104200	1228.38	1448.31	-0.23761	0.00043771	0.00093731	-	StAR-related lipid transfer protein
PF3D7_0104300	16521.7	20032.7	-0.278	5.37e-07	1.58e-06	UBP1	ubiquitin carboxyl-terminal hydrolase 1,putative
PF3D7_0104400	1289.34	1548.22	-0.26397	1.14e-06	3.28e-06	LytB	4-hydroxy-3-methylbut-2-enyl diphosphate reductase
PF3D7_0104900	652.606	574.651	0.18353	0.020216	0.033941	RNaseMRP	RNase MRP
PF3D7_0105200	2291.02	3069.91	-0.42221	3.59e-22	2.94e-21	-	RAP protein, putative
PF3D7_0105300	122.623	163.606	-0.416	0.019239	0.03242	CAP	cyclase-associated protein
PF3D7_0105700	685.92	787.098	-0.1985	0.0046101	0.0085941	-	asparagine-rich antigen Pfa35-2
PF3D7_0105900	93.487	177.128	-0.92195	1.21e-07	3.76e-07	-	DNA binding protein, putative
PF3D7_0106300	17243.1	16014.2	0.10667	0.00032896	0.00071517	ATP6	calcium-transporting ATPase
PF3D7_0106400	3884.78	4124.04	-0.086223	0.023118	0.03835	-	pre-rRNA-processing protein TSR2, putative
PF3D7_0106700	15837.9	14283.6	0.14903	6.18e-07	1.81e-06	AARP2	small ribosomal subunit assembling AARP2 protein
PF3D7_0106800	488.818	628.831	-0.36337	6.92e-05	0.00016261	RAB5c	ras-related protein Rab-5C
PF3D7_0106900	242.74	315.785	-0.37953	0.00064566	0.0013575	IspD	2-C-methyl-D-erythritol 4-phosphate cytidylyltransferase, putative
PF3D7_0107000.1	288.868	566.639	-0.97202	2.74e-19	1.91e-18	-	centrin-1
PF3D7_0107200	314.668	485.411	-0.62537	2.54e-11	1.07e-10	-	carbon catabolite repressor protein 4, putative
PF3D7_0107500	41540.1	38851.4	0.096536	0.00041607	0.00089233	-	lipid/sterol:H+ symporter
PF3D7_0107800	1624.77	2029.71	-0.32104	7.53e-11	3.07e-10	MRE11	double-strand break repair protein MRE11
PF3D7_0108000	3513.66	3914.33	-0.15579	7e-05	0.00016432	-	proteasome subunit beta type-3, putative
PF3D7_0108700	7739.81	5949.05	0.37964	3.93e-29	4.48e-28	PSOP24	secreted ookinete protein, putative
PF3D7_0109300	198.227	279.722	-0.49684	2.8e-05	6.9e-05	-	fatty acid elongation protein, GNS1/SUR4 family,putative
PF3D7_0109400	1187.47	1659.25	-0.48265	4.65e-19	3.2e-18	-	tubulin-specific chaperone a, putative
PF3D7_0109500	1401.38	1158.62	0.27444	1.22e-06	3.49e-06	-	N-acetyltransferase, putative
PF3D7_0109700	1201.91	922.472	0.38175	1.75e-07	5.35e-07	RRP36	conserved protein, unknown function
PF3D7_0109800	3141.3	2378.34	0.40141	1.06e-20	7.9e-20	cPheRS	phenylalanine--tRNA ligase alpha subunit
PF3D7_0110100	1145.66	846.458	0.43667	3.98e-12	1.78e-11	-	selenocysteine-specific elongation factor selB homologue, putative
PF3D7_0110400	3411.51	2993.18	0.18873	5e-06	1.34e-05	RPB9	DNA-directed RNA polymerase II subunit RPB9,putative
PF3D7_0110500	2367.1	2823.27	-0.25424	6.79e-09	2.38e-08	-	bromodomain protein, putative
PF3D7_0110600	7731.93	5331.79	0.53621	1.88e-42	3.98e-41	PIP5K	phosphatidylinositol-4-phosphate 5-kinase
PF3D7_0110700	1702.36	3164.81	-0.89458	2.56e-87	2.1e-85	-	chromatin assembly factor 1 protein WD40 domain,putative
PF3D7_0110800	6817.84	6297.25	0.11459	0.00070168	0.0014697	-	transcription initiation factor TFIIB, putative
PF3D7_0110900	876.666	984.96	-0.16804	0.0075003	0.013559	AKLP1	adenylate kinase-like protein 1
PF3D7_0111300	1149.56	1872.14	-0.7036	6.16e-35	9.34e-34	-	replication factor c protein, putative
PF3D7_0111400	550.824	821.765	-0.57713	3.82e-07	1.14e-06	GEXP19	gametocyte exported protein 19
PF3D7_0111500	651.334	1459.58	-1.1641	1.25e-78	8.06e-77	-	UMP-CMP kinase, putative
PF3D7_0112200	12022.6	16569.4	-0.46277	4.56e-28	4.93e-27	MRP1	multidrug resistance-associated protein 1
PF3D7_0112700	185.143	248.429	-0.4242	0.00059597	0.0012578	-	28S ribosomal RNA
PF3D7_0112800	174.642	133.496	0.38761	0.0086062	0.015403	-	Plasmodium exported protein (hyp11), unknown function
PF3D7_0113000	27721.2	55597.6	-1.004	7.24e-22	5.83e-21	GARP	glutamic acid-rich protein
PF3D7_0113100	435	213.867	1.0243	1.12e-22	9.45e-22	SURF1.1	surface-associated interspersed protein 1.1 (SURFIN 1.1)
PF3D7_0113200	4433.14	5740.54	-0.37286	1.81e-08	6.14e-08	-	Plasmodium exported protein, unknown function
PF3D7_0113300	5096	4099.66	0.31386	2.76e-17	1.71e-16	-	Plasmodium exported protein (hyp1), unknown function
PF3D7_0113400	486.896	200.965	1.2767	1.79e-35	2.82e-34	-	Plasmodium exported protein, unknown function
PF3D7_0113600	798.273	428.119	0.89887	9.25e-31	1.14e-29	SURF1.2	surface-associated interspersed protein 1.2 (SURFIN 1.2), pseudogene
PF3D7_0113700	8615.96	5706.01	0.59453	1.82e-69	8.88e-68	HSP40	heat shock protein 40, type II
PF3D7_0113800	1168.14	1000.83	0.22302	0.00022639	0.00050039	-	DBL containing protein, unknown function
PF3D7_0114000	2069.37	1901.47	0.12208	0.024866	0.041018	EPF1	exported protein family 1
PF3D7_0114100	59.0447	92.911	-0.65404	0.0022447	0.0043738	MC-2TM	Pfmc-2TM Maurer's cleft two transmembrane protein
PF3D7_0115400	89.5238	168.118	-0.90913	1.63e-08	5.54e-08	-	stevor
PF3D7_0115600	2073.64	2801.01	-0.43378	1.62e-22	1.35e-21	RIF	rifin
PF3D7_0202400	4313.54	12429.5	-1.5268	5.99e-152	1.75e-149	-	gamete antigen 27/25, putative
PF3D7_0202500	33289.5	30709.3	0.11639	0.0010253	0.0020977	ETRAMP2	early transcribed membrane protein 2
PF3D7_0202700	181.001	315.588	-0.80205	7.75e-07	2.25e-06	OPP	octaprenyl pyrophosphate synthase
PF3D7_0203700	11426.9	9646.5	0.24436	8.66e-15	4.5e-14	MAK16	protein MAK16, putative
PF3D7_0203900	527.492	847.225	-0.6836	1.84e-20	1.36e-19	-	5'-3' exonuclease, N-terminal resolvase-like domain, putative
PF3D7_0204500	2478.6	2786.61	-0.16898	0.0001102	0.00025336	AspAT	aspartate transaminase
PF3D7_0204700	13341.2	12564.1	0.086586	0.0046564	0.0086745	HT	hexose transporter
PF3D7_0204800	268.1	538.946	-1.0074	1.04e-26	1.08e-25	-	3'-5' exonuclease, putative
PF3D7_0204900	329.718	575.363	-0.80324	1.78e-19	1.26e-18	-	ubiE/COQ5 methyltransferase, putative
PF3D7_0205400	1994.36	1668.12	0.2577	1.26e-07	3.9e-07	-	PCI domain-containing protein, putative
PF3D7_0205900	11831.8	12809.4	-0.11453	0.00021024	0.00046674	RPN1	26S proteasome regulatory subunit RPN1,putative
PF3D7_0206000	3022.61	2702.71	0.16139	0.00014952	0.00033761	RAD2	DNA repair protein RAD2, putative
PF3D7_0206800	2826.34	3096.36	-0.13164	0.00517	0.009545	MSP2	merozoite surface protein 2
PF3D7_0207000	643.349	1014.14	-0.65658	2.39e-22	1.99e-21	MSP4	merozoite surface protein 4
PF3D7_0207200	64.3481	122.689	-0.93104	1.03e-06	2.98e-06	IscA1	iron-sulfur assembly protein, putative
PF3D7_0207400	499.754	790.058	-0.66074	8.45e-17	5.06e-16	SERA7	serine repeat antigen 7
PF3D7_0207500	663.259	1186.99	-0.83966	1.94e-31	2.53e-30	SERA6	serine repeat antigen 6
PF3D7_0207600	2216.42	3291.41	-0.57048	1.18e-39	2.23e-38	SERA5	serine repeat antigen 5
PF3D7_0207700	291.547	365.318	-0.32542	0.0014653	0.0029344	SERA4	serine repeat antigen 4
PF3D7_0207900	207.378	159.199	0.38143	0.0042282	0.0079246	SERA2	serine repeat antigen 2
PF3D7_0208200	4380.8	3983.76	0.13706	0.00028012	0.00061379	KRR1	KRR1 small subunit processome component,putative
PF3D7_0208500	195.847	301.637	-0.62308	3.56e-06	9.67e-06	ACP	acyl carrier protein
PF3D7_0208600	516.66	1018.6	-0.9793	1.7e-43	3.69e-42	RRF1	ribosome-recycling factor
PF3D7_0208900	101.467	73.3034	0.46906	0.015835	0.027186	P230p	6-cysteine protein
PF3D7_0209100	3074.28	2544.85	0.27267	1.19e-09	4.42e-09	-	phospholipase A2, putative
PF3D7_0209200	2660.55	2440.77	0.12439	0.0042695	0.0079967	-	3'exoribonuclease, putative
PF3D7_0209300	495.613	619.324	-0.32148	4.86e-05	0.00011638	IspF	2C-methyl-D-erythritol 2,4-cyclodiphosphate synthase
PF3D7_0209400	1093.63	1242.55	-0.18418	0.0017058	0.0033817	-	conserved protein, unknown function
PF3D7_0209700	10949.6	8321.76	0.39591	1.36e-28	1.52e-27	-	RING zinc finger protein, putative
PF3D7_0209800	34180.3	40568.4	-0.24719	7.98e-19	5.41e-18	UAP56	ATP-dependent RNA helicase UAP56
PF3D7_0210000	4029.7	4473.29	-0.15066	5.83e-05	0.00013833	Sec61-gamma	secretory complex protein 61 gamma subunit
PF3D7_0210100.1	595.125	947.696	-0.67123	2.34e-14	1.19e-13	-	60S ribosomal protein L37ae, putative
PF3D7_0210300	1022.15	1359.76	-0.41174	1.48e-12	6.8e-12	-	monocarboxylate transporter, putative
PF3D7_0210400	323.992	636.446	-0.97408	2.55e-16	1.48e-15	-	50S ribosomal protein L33, putative
PF3D7_0211200	344.758	546.37	-0.66429	1.01e-13	4.97e-13	RAB5a	ras-related protein Rab-5A
PF3D7_0211300	75.3604	118.058	-0.64762	0.00046632	0.00099585	-	ubiquinol-cytochrome-c reductase complex assembly factor 1, putative
PF3D7_0211700	718.774	1337.99	-0.89646	9.21e-47	2.28e-45	TKL1	tyrosine kinase-like protein, putative
PF3D7_0211800	11529.9	12519.4	-0.11879	0.00012213	0.00027824	AsnRS	asparagine--tRNA ligase
PF3D7_0211900	265.853	419.645	-0.65854	1.09e-09	4.06e-09	-	conserved Plasmodium protein, unknown function
PF3D7_0212000	134.877	207.992	-0.62488	8.29e-06	2.16e-05	-	GDP-fructose:GMP antiporter, putative
PF3D7_0212600	185.887	101.04	0.8795	9.74e-09	3.36e-08	SPATR	secreted protein with altered thrombospondin repeat domain
PF3D7_0212900	291.92	507.141	-0.79681	2.77e-13	1.33e-12	-	Leu/Phe-tRNA protein transferase, putative
PF3D7_0213400	229.879	540.934	-1.2346	2.17e-36	3.57e-35	PK7	protein kinase 7
PF3D7_0214000	15778.7	16997.3	-0.10733	0.00073764	0.0015416	CCT8	T-complex protein 1 subunit theta
PF3D7_0214100	21791.3	17499	0.31648	1.84e-27	1.95e-26	SEC31	protein transport protein SEC31
PF3D7_0214600	453.262	361.185	0.32761	0.00034748	0.00075366	-	serine/threonine protein kinase, putative
PF3D7_0214700	214.097	152.006	0.49413	0.00038645	0.00083363	-	conserved Plasmodium protein, unknown function
PF3D7_0214900	184.391	226.932	-0.29949	0.018411	0.031203	RON6	rhoptry neck protein 6
PF3D7_0215300	2935.11	2202.28	0.41441	5.31e-21	4.04e-20	ACS8	acyl-CoA synthetase
PF3D7_0215700	17578.4	15455.5	0.18568	3.8e-10	1.47e-09	RPB2	DNA-directed RNA polymerase II subunit RPB2,putative
PF3D7_0215800	286.702	363.631	-0.34292	0.021407	0.035736	ORC5	origin recognition complex subunit 5
PF3D7_0216600	2970.95	2250.9	0.40042	8.89e-20	6.36e-19	-	MtN3-like protein
PF3D7_0216800	52.1597	85.8929	-0.7196	0.0033244	0.0063246	-	conserved Plasmodium membrane protein, unknown function
PF3D7_0217100	856.238	1180.08	-0.4628	2.55e-11	1.08e-10	-	ATP synthase F1, alpha subunit
PF3D7_0217800	13399.2	19390.3	-0.53319	2.63e-72	1.34e-70	RPS26	40S ribosomal protein S26
PF3D7_0218000	385.698	1040.3	-1.4315	6.4e-40	1.21e-38	RFC2	replication factor C subunit 2, putative
PF3D7_0218300	846.352	1177.75	-0.4767	1.1e-14	5.71e-14	-	apicoplast RNA methyltransferase precursor,putative
PF3D7_0218400	3805.62	3311.3	0.20073	4.12e-07	1.23e-06	DDX47	ATP-dependent RNA helicase DDX47, putative
PF3D7_0218500	2340.27	2574.29	-0.1375	0.00173	0.0034261	SNRPD2	small nuclear ribonucleoprotein Sm D2, putative
PF3D7_0218700	5640.1	4337.22	0.37895	1.79e-25	1.73e-24	PRP45	pre-mRNA-processing protein 45, putative
PF3D7_0218800	1115.85	1379.89	-0.3064	3.57e-06	9.7e-06	ribonucleaseP	ribonuclease P
PF3D7_0219200	10579.9	14703.7	-0.47485	4.67e-08	1.52e-07	-	40S ribosomal protein S30
PF3D7_0219500	287.776	430.893	-0.58238	3.28e-09	1.18e-08	-	pseudouridine synthase, putative
PF3D7_0219600	935.418	1836.52	-0.97329	2.12e-64	9.52e-63	RFC1	replication factor C subunit 1, putative
PF3D7_0219700	1047.46	827.454	0.34014	9.63e-08	3.01e-07	GEXP20	Plasmodium exported protein (PHISTc), unknown function
PF3D7_0219800	1418.49	1070.11	0.4066	2.14e-08	7.16e-08	-	Plasmodium exported protein (PHISTc), unknown function
PF3D7_0219900	1185.84	689.288	0.78274	1.34e-33	1.91e-32	-	Plasmodium exported protein, unknown function
PF3D7_0220000	21849.7	16610	0.39556	6.24e-42	1.3e-40	LSA3	liver stage antigen 3
PF3D7_0220100	5610.72	3584.92	0.64625	5.13e-67	2.44e-65	-	DnaJ protein, putative
PF3D7_0220200	40756.2	44294	-0.12009	1.41e-05	3.59e-05	-	Plasmodium exported protein, unknown function
PF3D7_0220300	3169.1	2466.47	0.36163	2.4e-17	1.5e-16	-	Plasmodium exported protein, unknown function
PF3D7_0220400	277.855	145.848	0.92986	3.3e-13	1.58e-12	-	DnaJ protein, putative, pseudogene
PF3D7_0220500	1899.22	1249.28	0.60431	1.53e-30	1.87e-29	-	Plasmodium exported protein (hyp2), unknown function
PF3D7_0220600	9066.29	6558.11	0.46723	6.11e-45	1.42e-43	-	Plasmodium exported protein (hyp9), unknown function
PF3D7_0220700	1203.5	750.005	0.68227	1.05e-12	4.86e-12	-	Plasmodium exported protein (hyp9), unknown function
PF3D7_0221200	751.286	862.076	-0.19845	0.0035138	0.006662	-	Plasmodium exported protein (hyp15), unknown function
PF3D7_0221400	36.9191	71.5046	-0.95367	0.0012745	0.0025707	-	stevor
PF3D7_0221500	36.1185	73.4137	-1.0233	4.35e-05	0.00010476	-	Pfmc-2TM Maurer's cleft two transmembrane protein, pseudogene
PF3D7_0222100	143.424	268.349	-0.90382	3.41e-12	1.54e-11	MC-2TM	Pfmc-2TM Maurer's cleft two transmembrane protein
PF3D7_0222600	51.0897	79.0414	-0.62958	0.0092222	0.016384	RIF	rifin
PF3D7_0223100	719.51	1307.07	-0.86125	6.27e-43	1.36e-41	RIF	rifin
PF3D7_0223500	615.882	487.454	0.33739	5.63e-05	0.00013395	VAR	erythrocyte membrane protein 1, PfEMP1
PF3D7_0300200	381.252	663.223	-0.79875	6.24e-22	5.06e-21	RIF	rifin
PF3D7_0300400	20.2994	42.1361	-1.0536	0.0015506	0.0030965	-	stevor
PF3D7_0300500	11.8344	27.1773	-1.1994	0.0086582	0.015476	RIF	rifin
PF3D7_0300800	458.167	919.394	-1.0048	6.9e-42	1.43e-40	RIF	rifin
PF3D7_0300900	4806.26	7479.24	-0.63798	2.62e-74	1.44e-72	-	stevor-like
PF3D7_0301200	689.444	449.455	0.61726	3.7e-11	1.55e-10	FIKK3	serine/threonine protein kinase, FIKK family
PF3D7_0301300	2612.11	2307.69	0.17877	7.11e-05	0.00016686	-	alpha/beta hydrolase, putative
PF3D7_0301400	1227.46	1099.46	0.15888	0.0053227	0.0098009	-	Plasmodium exported protein, unknown function
PF3D7_0301500	2089.78	1753.64	0.253	1.41e-07	4.37e-07	-	Plasmodium exported protein, unknown function
PF3D7_0301600	18923.6	15985.8	0.2434	1.28e-16	7.57e-16	GEXP21	Plasmodium exported protein (hyp1), unknown function
PF3D7_0301700	19684.9	17587	0.16258	3.06e-08	1.01e-07	-	Plasmodium exported protein, unknown function
PF3D7_0301800	1699.6	1176.59	0.53059	5.58e-23	4.8e-22	-	Plasmodium exported protein, unknown function
PF3D7_0302000	5727.46	4392.98	0.38269	5.48e-26	5.46e-25	PRP46	pre-mRNA-splicing factor PRP46, putative
PF3D7_0302100	21771.4	16878	0.36729	1.83e-36	3.03e-35	SRPK1	serine/threonine protein kinase
PF3D7_0302200	87.6699	61.8448	0.50343	0.016679	0.028547	CLAG3.2	cytoadherence linked asexual protein 3.2
PF3D7_0302300	4405.97	3752.23	0.23171	1.15e-09	4.27e-09	-	erythrocyte membrane protein 1 (PfEMP1),pseudogene
PF3D7_0302600	605.686	998.56	-0.72128	1.32e-25	1.29e-24	ABCB4	ABC transporter B family member 4, putative
PF3D7_0302800	2154.8	1806.4	0.25444	1.19e-07	3.71e-07	-	conserved Plasmodium protein, unknown function
PF3D7_0302900	11709.5	10587.4	0.14532	2.44e-06	6.78e-06	-	exportin-1, putative
PF3D7_0303100	1083.37	916.785	0.24086	0.00010755	0.00024777	-	conserved Plasmodium protein, unknown function
PF3D7_0303300	3504.26	3251.81	0.10787	0.008109	0.014598	RPB6	DNA-directed RNA polymerases I, II, and III subunit RPABC2, putative
PF3D7_0303400	265.072	218.38	0.27955	0.016712	0.028594	DHHC1	palmitoyltransferase
PF3D7_0303500	462.573	833.666	-0.84979	6.41e-16	3.59e-15	-	spindle pole body protein, putative
PF3D7_0303600	396.949	488.023	-0.29799	0.00076998	0.0016055	Plrx	plasmoredoxin
PF3D7_0303700	1195.14	1916.79	-0.68151	2.29e-36	3.75e-35	BCKDH-E2	lipoamide acyltransferase component of branched-chain alpha-keto acid dehydrogenase complex
PF3D7_0303800	742.965	957.953	-0.36666	3.23e-08	1.06e-07	-	IBR domain protein, putative
PF3D7_0304200	1489.05	1115.52	0.41668	4.99e-05	0.00011931	EHD	EH domain-containing protein
PF3D7_0304300	142.007	208.542	-0.55437	0.00084558	0.0017507	-	conserved Plasmodium protein, unknown function
PF3D7_0304400.1	14087.9	19422.3	-0.46325	3.06e-27	3.21e-26	-	60S ribosomal protein L44
PF3D7_0304500	610.032	1184.49	-0.95731	8.08e-48	2.11e-46	GLP1	1-cys-glutaredoxin-like protein-1
PF3D7_0304600	945.621	1470.2	-0.63668	2.02e-28	2.23e-27	CSP	circumsporozoite (CS) protein
PF3D7_0305600	447.983	868.891	-0.95573	7.69e-37	1.29e-35	-	AP endonuclease (DNA-[apurinic or apyrimidinic site] lyase), putative
PF3D7_0305800	327.616	209.766	0.64323	1.32e-08	4.53e-08	-	P-loop containing nucleoside triphosphate hydrolase, putative
PF3D7_0305900	14.7487	26.9437	-0.86936	0.026275	0.043023	-	conserved Plasmodium protein, unknown function
PF3D7_0306200	3113.34	3398.18	-0.1263	0.025446	0.041838	AHA1	activator of Hsp90 ATPase
PF3D7_0306300	3826.27	5629.77	-0.55714	1.66e-27	1.77e-26	GRX1	glutaredoxin 1
PF3D7_0306400	515.038	750.284	-0.54276	8.48e-13	3.93e-12	-	FAD-dependent glycerol-3-phosphate dehydrogenase, putative
PF3D7_0306800	10814.9	14660.1	-0.43887	1.13e-46	2.79e-45	CCT2	T-complex protein 1 subunit beta
PF3D7_0306900	30505.7	42245.2	-0.46971	1.06e-31	1.4e-30	-	40S ribosomal protein S23, putative
PF3D7_0307100	17380.7	22865.4	-0.39569	2.18e-42	4.58e-41	-	40S ribosomal protein S12, putative
PF3D7_0307200	37126.9	50663.1	-0.44847	1.51e-42	3.22e-41	-	60S ribosomal protein L7, putative
PF3D7_0307400	207.896	433.776	-1.0611	5e-24	4.5e-23	ClpP	ATP-dependent Clp protease proteolytic subunit
PF3D7_0308000	512.982	945.945	-0.88285	1.55e-34	2.31e-33	-	DNA polymerase delta small subunit, putative
PF3D7_0308200	16665.9	20134.3	-0.27276	1.69e-20	1.25e-19	CCT7	T-complex protein 1 subunit eta
PF3D7_0308300	47.3228	28.2593	0.74381	0.012313	0.02143	-	conserved Plasmodium protein, unknown function
PF3D7_0308500	914.819	2438.84	-1.4146	2.26e-60	8.67e-59	-	activator of Hsp90 ATPase, putative
PF3D7_0308600	7093.08	6208.99	0.19205	2.03e-08	6.8e-08	PRPF19	pre-mRNA-processing factor 19, putative
PF3D7_0308900	7045.52	5856.33	0.26671	7.34e-15	3.86e-14	SF3B1	splicing factor 3B subunit 1, putative
PF3D7_0309200	2196.19	3404.25	-0.63234	8.61e-49	2.33e-47	ARK2	serine/threonine protein kinase, putative
PF3D7_0309300	5958.62	4471.8	0.41412	1.88e-30	2.27e-29	-	N2227-like protein, putative
PF3D7_0309500	19277.6	22237.4	-0.20606	1.06e-12	4.89e-12	AS	asparagine synthetase [glutamine-hydrolyzing],putative
PF3D7_0309600	20111.2	28931.5	-0.52464	4.35e-75	2.52e-73	PfP2	60S acidic ribosomal protein P2
PF3D7_0309700	516.635	679.95	-0.39628	3.83e-07	1.14e-06	SBP2	SECIS-binding protein 2, putative
PF3D7_0309900	166.816	276.393	-0.72846	8.03e-09	2.79e-08	-	conserved Plasmodium protein, unknown function
PF3D7_0310000	109.929	238.879	-1.1197	2.39e-15	1.29e-14	-	50S ribosomal protein L9, apicoplast, putative
PF3D7_0310200	15394.4	24294.3	-0.65821	6.61e-36	1.06e-34	-	phd finger protein, putative
PF3D7_0310300	10670.9	8271.76	0.36742	1.56e-30	1.9e-29	-	phosphoglycerate mutase, putative
PF3D7_0310400	528.413	832.785	-0.65628	9.11e-19	6.16e-18	PIESP1	parasite-infected erythrocyte surface protein
PF3D7_0310500	8583.23	8033.98	0.095406	0.003145	0.0059997	DHX57	ATP-dependent RNA helicase DHX57, putative
PF3D7_0310600.1	3060.98	3305.52	-0.11089	0.026754	0.043729	-	eukaryotic translation initiation factor 3 subunit K, putative
PF3D7_0310700	1576.37	1428.56	0.14205	0.0084792	0.015185	-	trafficking protein particle complex subunit 4,putative
PF3D7_0311100	3532.87	3112.92	0.18257	6.93e-06	1.82e-05	-	pre-mRNA splicing factor, putative
PF3D7_0311300	992.971	1200.69	-0.27404	4.78e-06	1.28e-05	-	phosphatidylinositol 3-and 4-kinase, putative
PF3D7_0311600	907.24	1115.83	-0.29856	1.34e-06	3.82e-06	-	dolichyl-diphosphooligosaccharide--protein glycosyltransferase subunit 1, putative
PF3D7_0312000	60.6956	157.681	-1.3773	2.39e-14	1.21e-13	-	conserved Plasmodium protein, unknown function
PF3D7_0312100	259.861	384.03	-0.56348	7.37e-08	2.34e-07	-	E3 ubiquitin-protein ligase, putative
PF3D7_0312400	3323.49	4472.61	-0.42842	3.35e-28	3.66e-27	GSK3	glycogen synthase kinase 3
PF3D7_0312500	1505.42	1348.84	0.15844	0.0030376	0.0058088	MFR3	transporter, putative
PF3D7_0312800	20252.9	29335.3	-0.53451	1.57e-73	8.41e-72	-	60S ribosomal protein L26, putative
PF3D7_0312900	199.001	153.499	0.37455	0.0056663	0.01041	-	hypothetical protein
PF3D7_0313100	7304.59	8557.91	-0.22845	5.49e-12	2.42e-11	HRD3	ubiquitin-protein ligase, putative
PF3D7_0313200	384.627	491.433	-0.35353	6.39e-05	0.0001511	-	conserved Plasmodium protein, unknown function
PF3D7_0313300	299.666	434.95	-0.5375	3.61e-08	1.18e-07	-	apicoplast conserved ycf19 protein precursor,unknown function
PF3D7_0314000	371.943	534.57	-0.5233	8.57e-08	2.7e-07	P23	co-chaperone p23
PF3D7_0314200	274.803	486.935	-0.82533	6.81e-17	4.11e-16	-	conserved Plasmodium protein, unknown function
PF3D7_0314300	41.6486	74.538	-0.83971	0.00039347	0.00084614	Der1-2	DER1-like protein
PF3D7_0314400	2909.9	2443.93	0.25176	7.67e-09	2.67e-08	PPP6	serine/threonine protein phosphatase 6,putative
PF3D7_0314700	2305.96	1209.02	0.93153	1.38e-74	7.67e-73	-	zinc finger protein, putative
PF3D7_0314900	79.0787	119.395	-0.59438	0.0012242	0.0024764	-	conserved Plasmodium membrane protein, unknown function
PF3D7_0315000	48.7687	117.011	-1.2626	6.67e-10	2.53e-09	-	zinc finger protein, putative
PF3D7_0315100	3871.92	3604.4	0.10329	0.0095157	0.016873	eIF4E	eukaryotic translation initiation factor 4E
PF3D7_0315200	417.895	221.606	0.91514	4.26e-18	2.77e-17	CTRP	circumsporozoite-and TRAP-related protein
PF3D7_0315500	336.804	449.778	-0.41731	1.13e-05	2.89e-05	-	mitochondrial ribosomal protein L29/L47 precursor, putative
PF3D7_0315800	1986.79	1818.41	0.12776	0.0089361	0.015922	-	zinc finger protein, putative
PF3D7_0316000	100.532	71.1903	0.49791	0.014167	0.024443	MA	microneme associated antigen
PF3D7_0316100	137.244	247.259	-0.84928	4.64e-09	1.65e-08	-	mitochondrial ribosomal protein L27 precursor,putative
PF3D7_0316200	494.084	1174.04	-1.2487	5.33e-60	2.02e-58	-	conserved Plasmodium protein, unknown function
PF3D7_0316300.2	26.3228	55.9451	-1.0877	0.00013499	0.00030633	-	inorganic pyrophosphatase, putative
PF3D7_0316400	638.878	1193.74	-0.90188	1.37e-43	2.98e-42	-	conserved Plasmodium protein, unknown function
PF3D7_0316500	409.477	736.072	-0.84606	1.62e-23	1.43e-22	NUF2	kinetochore protein NUF2, putative
PF3D7_0316600	29455.6	37468	-0.34712	4.09e-35	6.26e-34	FNT	formate-nitrite transporter
PF3D7_0316800	21749.4	27377.8	-0.33204	2.51e-31	3.24e-30	-	40S ribosomal protein S15A, putative
PF3D7_0316900	3959.5	3108.28	0.3492	1.58e-18	1.06e-17	-	E3 ubiquitin-protein ligase, putative
PF3D7_0317000	5251.08	6214.56	-0.24304	4.17e-12	1.86e-11	-	proteasome subunit alpha type-3, putative
PF3D7_0317100	263.487	153.077	0.78347	1.41e-09	5.19e-09	B9	6-cysteine protein
PF3D7_0317200	2503.96	3356.83	-0.42289	2.24e-12	1.02e-11	CRK4	cdc2-related protein kinase 4
PF3D7_0317500	2470.39	2932.78	-0.24753	7.35e-09	2.57e-08	EG5	kinesin-5
PF3D7_0317600	26904.8	41461.3	-0.6239	4.58e-110	5.42e-108	RPS11	40S ribosomal protein S11, putative
PF3D7_0317700	9777.52	10581.7	-0.11403	0.0025518	0.004929	-	CPSF (cleavage and polyadenylation specific factor), subunit A, putative
PF3D7_0317800	1836.79	2275.58	-0.30905	6.42e-11	2.64e-10	-	26S proteasome non-ATPase regulatory subunit 9,putative
PF3D7_0318100	1374.8	1609.12	-0.22705	2.22e-05	5.56e-05	-	stomatin-like protein
PF3D7_0318200	42774.4	38312.9	0.15892	8.01e-09	2.78e-08	RPB1	DNA-directed RNA polymerase II subunit RPB1
PF3D7_0318600	3386.56	2712.13	0.3204	1.44e-14	7.38e-14	-	cleavage and polyadenylation specificity factor,putative
PF3D7_0318700	38.8616	22.396	0.79511	0.01864	0.031515	-	trophozoite stage antigen
PF3D7_0319200	3384.76	2970.7	0.18825	3.45e-06	9.39e-06	-	endonuclease/exonuclease/phosphatase family protein, putative
PF3D7_0319400	623.704	777.844	-0.31862	1.23e-05	3.14e-05	-	kinesin-8, putative
PF3D7_0319500	5281.17	4401.03	0.26302	3.08e-11	1.3e-10	-	RNA-binding protein, putative
PF3D7_0319600	7817.65	9231.86	-0.23989	2.17e-10	8.56e-10	-	elongation factor 1 (EF-1), putative
PF3D7_0319700	18514.8	16285.4	0.18509	2.39e-05	5.96e-05	ABCI3	ABC transporter I family member 1, putative
PF3D7_0319900	260.605	155.347	0.74637	7.36e-09	2.57e-08	-	conserved Plasmodium protein, unknown function
PF3D7_0320000	768.498	1089.13	-0.50306	2.52e-11	1.06e-10	I2	protein phosphatase inhibitor 2
PF3D7_0320300	19820.2	23683.1	-0.25689	6.13e-19	4.18e-18	CCT5	T-complex protein 1 subunit epsilon
PF3D7_0320400	816.067	496.132	0.71796	9.7e-22	7.72e-21	Cap380	oocyst capsule protein
PF3D7_0320500	12642.5	9405.52	0.4267	3.12e-42	6.55e-41	Nico	nicotinamidase, putative
PF3D7_0320600	21.2125	50.9935	-1.2654	4.37e-05	0.00010519	-	conserved Plasmodium protein, unknown function
PF3D7_0320700	791.296	1214.52	-0.61809	5.36e-23	4.61e-22	SPC2	signal peptidase complex subunit SPC2, putative
PF3D7_0320800	646.631	971.085	-0.58666	1.52e-08	5.18e-08	DOZI	ATP-dependent RNA helicase DDX6
PF3D7_0321200	319.898	519.835	-0.70044	1.27e-14	6.55e-14	ALG7	UDP-N-acetylglucosamine--dolichyl-phosphate N-acetylglucosaminephosphotransferase, putative
PF3D7_0321500	2826.87	3543.14	-0.32582	1e-14	5.21e-14	-	peptidase, putative
PF3D7_0321700	286.066	487.446	-0.7689	1.42e-09	5.24e-09	-	microtubule and actin binding protein, putative
PF3D7_0321800	6714.56	6181.03	0.11945	0.00049784	0.0010595	-	WD repeat-containing protein, putative
PF3D7_0321900	6479.99	5263.04	0.30009	1.16e-17	7.38e-17	CARL	cyclic amine resistance locus protein
PF3D7_0322000	23063.8	36288.3	-0.65387	2.8e-90	2.47e-88	CYP19A	peptidyl-prolyl cis-trans isomerase
PF3D7_0322100	5458.94	4105.81	0.41095	3.94e-29	4.48e-28	Prt1	RNA triphosphatase
PF3D7_0322400	6500.92	5503.11	0.2404	5.87e-12	2.58e-11	-	regulator of initiation factor 2 (eIF2)
PF3D7_0322900	32106.7	44657.2	-0.47602	5.51e-66	2.55e-64	-	40S ribosomal protein S3A, putative
PF3D7_0323000	2078.17	2807.02	-0.43373	1.89e-05	4.74e-05	TMA7	translation machinery-associated protein 7,putative
PF3D7_0323400	378.966	262.187	0.53147	1.67e-06	4.69e-06	RIPR	Rh5 interacting protein
PF3D7_0323500	2028.53	1727.72	0.23156	1.49e-06	4.21e-06	SMN	survival motor neuron-like protein
PF3D7_0323700	5663.71	4912.67	0.20524	8.22e-07	2.38e-06	SART1	U4/U6.U5 tri-snRNP-associated protein 1,putative
PF3D7_0323900	536.713	467.25	0.19996	0.026143	0.042832	VAR	erythrocyte membrane protein 1 (PfEMP1), exon 2,pseudogene
PF3D7_0324100	40.3037	75.6209	-0.90787	0.00083671	0.0017343	MC-2TM	Pfmc-2TM Maurer's cleft two transmembrane protein
PF3D7_0324600	25.3006	53.4622	-1.0794	0.0024142	0.0046827	-	stevor
PF3D7_0324800	279.539	332.008	-0.24817	0.023807	0.039432	RIF	rifin
PF3D7_0324900	895.807	1230.66	-0.45817	5.93e-12	2.61e-11	VAR	erythrocyte membrane protein 1, PfEMP1
PF3D7_0400100	698.125	888.463	-0.34783	3.65e-07	1.09e-06	VAR	erythrocyte membrane protein 1, PfEMP1
PF3D7_0400200	6546.87	9097.92	-0.47473	9.74e-47	2.41e-45	-	erythrocyte membrane protein 1 (PfEMP1), exon 2,pseudogene
PF3D7_0400300	3376.18	4805.66	-0.50934	2.33e-40	4.51e-39	RIF	rifin
PF3D7_0400400	94428.9	74376.8	0.34438	9.14e-38	1.58e-36	VAR	erythrocyte membrane protein 1, PfEMP1
PF3D7_0400500	11280.7	9986.51	0.17581	2.4e-08	8.01e-08	RIF	rifin
PF3D7_0400700	843.14	699.486	0.26948	0.0026686	0.0051332	RIF	rifin
PF3D7_0400900	138.092	248.115	-0.84537	2.05e-10	8.09e-10	RIF	rifin
PF3D7_0401200	18.496	38.5804	-1.0607	0.016154	0.02769	RIF	rifin
PF3D7_0401300	143.133	287.246	-1.0049	1.52e-15	8.35e-15	RIF	rifin
PF3D7_0401500	56.9231	27.2261	1.064	0.0022225	0.0043366	-	stevor, pseudogene
PF3D7_0401700	4697.46	7762.8	-0.7247	9.49e-96	9.42e-94	-	Plasmodium exported protein, unknown function,pseudogene
PF3D7_0401800	77267.1	96112.4	-0.31487	1.72e-31	2.26e-30	PfD80	Plasmodium exported protein (PHISTb), unknown function
PF3D7_0401900	109.936	64.5764	0.76759	9.37e-05	0.00021746	ACS6	acyl-CoA synthetase
PF3D7_0402000	33201	56164.3	-0.75843	1.78e-89	1.53e-87	-	Plasmodium exported protein (PHISTa), unknown function
PF3D7_0402100	610.579	507.655	0.26633	0.00076037	0.0015861	-	Plasmodium exported protein (PHISTb), unknown function
PF3D7_0402200	474.04	338.799	0.48458	1.38e-07	4.27e-07	SURF4.1	surface-associated interspersed protein 4.1 (SURFIN 4.1), pseudogene
PF3D7_0402300	210.868	145.307	0.53723	0.0029064	0.0055693	RH1	reticulocyte binding protein homologue 1
PF3D7_0402400	18423	22832	-0.30955	1.19e-26	1.23e-25	GEXP18	Plasmodium exported protein, unknown function
PF3D7_0402700	13.3366	25.2002	-0.91805	0.030425	0.049324	RIF	rifin, pseudogene
PF3D7_0402800	32.6232	18.2428	0.83858	0.027456	0.044799	-	erythrocyte membrane protein 1 (PfEMP1),pseudogene
PF3D7_0402900	82.1888	51.4257	0.67645	0.0028884	0.0055368	-	probable protein, unknown function
PF3D7_0403100	350.565	435.828	-0.31407	0.00087925	0.0018187	-	regulator of chromosome condensation, putative
PF3D7_0403700	8940.56	7296.86	0.29309	6.11e-19	4.17e-18	CLF1	pre-mRNA-splicing factor CLF1, putative
PF3D7_0403800	862.908	469.094	0.87933	2.92e-22	2.41e-21	-	alpha/beta hydrolase, putative
PF3D7_0404400	1080.33	728.718	0.56805	3.81e-18	2.49e-17	P36	6-cysteine protein
PF3D7_0404500	176.499	136.373	0.37211	0.012385	0.021548	P52	6-cysteine protein
PF3D7_0404800	95.5145	60.3713	0.66186	0.0014944	0.0029894	-	conserved Plasmodium protein, unknown function
PF3D7_0405000	4639.01	3744.63	0.309	4.27e-16	2.43e-15	DDX51	ATP-dependent RNA helicase DDX51, putative
PF3D7_0405100	8429.56	6930.57	0.28248	2.47e-17	1.54e-16	SEC24B	protein transport protein Sec24B
PF3D7_0405200	1497.69	1630.8	-0.12284	0.022178	0.036934	MAg-1	ag-1 blood stage membrane protein homologue
PF3D7_0405300	452.783	343.102	0.40018	1.41e-05	3.59e-05	LISP2	liver specific protein 2, putative
PF3D7_0405400	39393.6	35013.5	0.17005	8.24e-10	3.1e-09	PRPF8	pre-mRNA-processing-splicing factor 8, putative
PF3D7_0405500	1220.83	1099.69	0.15078	0.010236	0.018052	-	conserved Plasmodium protein, unknown function
PF3D7_0405700	5384.46	4216.63	0.35271	5.87e-14	2.91e-13	-	lysine decarboxylase, putative
PF3D7_0406200	30723.3	27851.1	0.1416	4.26e-05	0.00010281	Pfs16	sexual stage-specific protein precursor
PF3D7_0406400	1287.76	1141.53	0.1739	0.002529	0.0048868	cGloII	cytosolic glyoxalase II
PF3D7_0407200	1400.87	1242.42	0.17317	0.001886	0.0037192	PTH2	peptidyl-tRNA hydrolase 2, putative
PF3D7_0407300	1556.81	1163.24	0.42044	2.05e-14	1.04e-13	-	transcription factor, putative
PF3D7_0407700	495.878	578.217	-0.22162	0.0061224	0.011199	-	conserved Plasmodium protein, unknown function
PF3D7_0407900	715.654	919.957	-0.36231	6.91e-08	2.2e-07	-	AAA family ATPase, putative
PF3D7_0408300	3643.54	3201.74	0.18648	0.00078161	0.0016261	ZRANB2	zinc finger, RAN binding protein, putative
PF3D7_0408500	373.783	626.755	-0.7457	1.21e-18	8.14e-18	FEN1	flap endonuclease 1
PF3D7_0408600	192.917	98.0829	0.9759	2.4e-10	9.46e-10	SIAP1	sporozoite invasion-associated protein 1
PF3D7_0409100	6504.4	4876.97	0.41543	1.48e-26	1.51e-25	PRPF31	U4/U6 small nuclear ribonucleoprotein PRP31,putative
PF3D7_0409200	5468.59	4873.7	0.16615	1.26e-05	3.22e-05	SOF1	protein SOF1, putative
PF3D7_0409600	5540.14	6679.43	-0.2698	5.66e-15	2.99e-14	RPA1	replication protein A1, large subunit
PF3D7_0409800	8957.86	7478.73	0.26036	1.92e-15	1.04e-14	-	zinc finger protein, putative
PF3D7_0410300	3424.56	2703.49	0.3411	3.27e-16	1.88e-15	PPM1	protein phosphatase PPM1, putative
PF3D7_0410400	2682.26	2131.12	0.33184	8.15e-13	3.79e-12	RRP4	exosome complex component RRP4, putative
PF3D7_0410700	1051.82	893.752	0.23493	0.00033046	0.00071815	RbgA	ribosome biogenesis GTPase A, putative
PF3D7_0410800	4279.99	3705.37	0.20799	4.3e-06	1.16e-05	-	conserved Plasmodium protein, unknown function
PF3D7_0411400	1809.95	2200.39	-0.28181	3.25e-09	1.17e-08	-	DEAD box ATP-dependent RNA helicase, putative
PF3D7_0411900	1460.61	1809.34	-0.30889	2.55e-09	9.23e-09	-	DNA polymerase alpha catalytic subunit A
PF3D7_0412100	256.81	397.3	-0.62953	7.3e-10	2.76e-09	-	mitochondrial ribosomal protein S12 precursor,putative
PF3D7_0412400	17697.1	14322	0.30528	6.38e-25	6.05e-24	VAR	erythrocyte membrane protein 1, PfEMP1
PF3D7_0412500	74.9954	48.3081	0.63454	0.0074228	0.013432	PlasmodiumRNAofunknownfunctionRUF6	Plasmodium RNA of unknown function RUF6-3
PF3D7_0412600	114.27	78.0688	0.54963	0.0031811	0.0060624	RIF	rifin, pseudogene
PF3D7_0412700	269622	217896	0.3073	4.52e-31	5.69e-30	VAR	erythrocyte membrane protein 1, PfEMP1
PF3D7_0412900	962.272	641.757	0.58442	2.65e-17	1.65e-16	VAR	erythrocyte membrane protein 1, PfEMP1
PF3D7_0413100	89.9747	59.9825	0.58498	0.0050963	0.0094277	VAR	erythrocyte membrane protein 1, PfEMP1
PF3D7_0413200	7.05763	20.2318	-1.5194	0.012193	0.021235	RIF	rifin
PF3D7_0413500	171.832	324.869	-0.91886	6.45e-15	3.39e-14	PGM2	phosphoglucomutase-2
PF3D7_0413700	1281.73	2040.31	-0.6707	5.67e-39	1.04e-37	-	lysine decarboxylase-like protein, putative
PF3D7_0413900	3954.68	3724.04	0.086693	0.024464	0.040413	USP13	ubiquitin carboxyl-terminal hydrolase 13,putative
PF3D7_0414000	2323.96	3537.62	-0.6062	5.75e-47	1.47e-45	SMC3	structural maintenance of chromosomes protein 3,putative
PF3D7_0414100	473.929	557.607	-0.23458	0.0047744	0.0088796	-	conserved Plasmodium membrane protein, unknown function
PF3D7_0414400	46.9187	24.0986	0.96121	0.0015508	0.0030965	-	conserved Plasmodium protein, unknown function
PF3D7_0414700	734.873	915.746	-0.31745	2.98e-06	8.18e-06	-	GTP-binding protein, putative
PF3D7_0415000	896.51	608.39	0.55932	2.53e-15	1.36e-14	-	arsenical pump-driving ATPase, putative
PF3D7_0415300	13353.4	12729.8	0.068994	0.024413	0.040366	CRK3	cdc2-related protein kinase 3
PF3D7_0415600	240.914	371.375	-0.62436	3.22e-09	1.16e-08	GAK	GTP:AMP phosphotransferase
PF3D7_0415900	51181.7	65227.8	-0.34986	7.32e-38	1.27e-36	-	60S ribosomal protein L15, putative
PF3D7_0416000	3280	3810.1	-0.21613	5.47e-08	1.76e-07	-	RNA-binding protein, putative
PF3D7_0416100	611.282	810.178	-0.4064	1.34e-06	3.82e-06	GATA	glutamyl-tRNA(Gln) amidotransferase subunit A
PF3D7_0416300	593.852	787.452	-0.40709	1.58e-08	5.37e-08	MCM9	DNA helicase MCM9, putative
PF3D7_0416400	3480.43	4740.26	-0.4457	2.34e-31	3.03e-30	HAT1	histone acetyltransferase, putative
PF3D7_0416600	85.1307	155.188	-0.86627	1.9e-07	5.78e-07	-	prohibitin-like protein, putative
PF3D7_0416800	10404.2	11303.7	-0.11963	0.00010437	0.00024084	SAR1	small GTP-binding protein sar1
PF3D7_0417200	304.924	795.679	-1.3837	4.76e-62	1.99e-60	DHFR-TS	bifunctional dihydrofolate reductase-thymidylate synthase
PF3D7_0417400	21698.6	29256.5	-0.43116	2.52e-11	1.06e-10	-	conserved Plasmodium protein, unknown function
PF3D7_0417500.1	1526.8	2463	-0.68991	8.62e-47	2.16e-45	-	memo-like protein
PF3D7_0418200	9066.61	8591.95	0.077578	0.016152	0.02769	EIF3M	eukaryotic translation initiation factor 3 subunit M, putative
PF3D7_0418600	327.863	164.954	0.99103	3.87e-17	2.37e-16	-	regulator of chromosome condensation, putative
PF3D7_0418700	6568.37	5230.4	0.32861	4.16e-21	3.19e-20	-	RNA-binding protein NOB1, putative
PF3D7_0419500	644.766	529.852	0.28319	0.00036824	0.00079558	-	conserved Plasmodium membrane protein, unknown function
PF3D7_0419800	3521.9	3077.06	0.1948	1.9e-06	5.32e-06	-	60S ribosomal protein L7ae/L30e, putative
PF3D7_0419900	16218.1	18194.1	-0.16587	3.11e-05	7.64e-05	-	phosphatidylinositol 4-kinase, putative
PF3D7_0420000	23141.2	26133.9	-0.17546	0.018368	0.031149	-	zinc finger protein, putative
PF3D7_0420100	6913.42	5348.93	0.37015	1.24e-26	1.28e-25	RIO2	serine/threonine protein kinase RIO2
PF3D7_0420300	12335.4	10613	0.21697	3.82e-12	1.71e-11	ApiAP2	transcription factor with AP2 domain(s)
PF3D7_0420400	598.242	809.073	-0.43554	1.6e-09	5.89e-09	RRF2	ribosome-recycling factor
PF3D7_0420700	3214.24	2351.27	0.45104	4.17e-26	4.18e-25	VAR	erythrocyte membrane protein 1, PfEMP1
PF3D7_0420900	3765.23	2585.63	0.54222	2.41e-39	4.48e-38	VAR	erythrocyte membrane protein 1, PfEMP1
PF3D7_0421100	1323.97	1011.93	0.38775	4.24e-11	1.77e-10	VAR	erythrocyte membrane protein 1, PfEMP1
PF3D7_0421200	34.6907	18.5792	0.90086	0.011822	0.020622	RIF	rifin
PF3D7_0421300	9097.28	6721.05	0.43675	1.71e-39	3.21e-38	VAR	erythrocyte membrane protein 1, PfEMP1
PF3D7_0421400	20.0378	8.52445	1.233	0.019393	0.032669	PlasmodiumRNAofunknownfunctionRUF6	Plasmodium RNA of unknown function RUF6-5
PF3D7_0421500	261.501	668.456	-1.354	1.9e-28	2.1e-27	RIF	rifin, pseudogene
PF3D7_0422000	3079.99	2502.76	0.29941	2.75e-12	1.25e-11	-	steroid dehydrogenase, putative
PF3D7_0422200	8764.48	12102.9	-0.46561	5.82e-15	3.07e-14	-	erythrocyte membrane-associated antigen
PF3D7_0422300	7844.38	6921.11	0.18066	7.44e-08	2.36e-07	-	alpha tubulin 2
PF3D7_0422400	33017.2	42530	-0.36526	9.56e-21	7.16e-20	RPS19	40S ribosomal protein S19
PF3D7_0422500	14086.2	12639.8	0.15631	3.07e-07	9.21e-07	BRR2	pre-mRNA-splicing helicase BRR2, putative
PF3D7_0422800	158.623	197.877	-0.319	0.016582	0.02839	SR12	serpentine receptor, putative
PF3D7_0423100	1303.99	1165.82	0.16158	0.011323	0.019806	-	AP-4 complex subunit sigma, putative
PF3D7_0423200	1118.39	961.784	0.21763	0.00035706	0.00077325	-	BSD-domain protein, putative
PF3D7_0423900	225.339	184.035	0.29212	0.024234	0.040095	-	probable protein, unknown function
PF3D7_0424000	4763.25	8664.93	-0.86324	3.39e-139	7.53e-137	-	Plasmodium exported protein (PHISTc), unknown function
PF3D7_0424100	39.8682	15.9221	1.3242	0.00021696	0.00048108	RH5	reticulocyte binding protein homologue 5
PF3D7_0424300	771.652	404.449	0.93199	7.36e-18	4.72e-17	EBA165	erythrocyte binding antigen-165, pseudogene
PF3D7_0424400	529.785	357.066	0.56922	1.9e-10	7.54e-10	SURF4.2	surface-associated interspersed protein 4.2 (SURFIN 4.2)
PF3D7_0424500	6084.73	3746.04	0.69983	1.62e-80	1.1e-78	FIKK4.1	serine/threonine protein kinase, FIKK family
PF3D7_0424700	57438	33972.6	0.75763	3e-165	1.19e-162	FIKK4.2	serine/threonine protein kinase, FIKK family
PF3D7_0424900	1236.11	1097.81	0.17119	0.0099716	0.017642	-	Plasmodium exported protein (PHISTa), unknown function
PF3D7_0425200	58.3832	29.7696	0.97171	0.00051416	0.0010901	-	Plasmodium exported protein (hyp15), unknown function
PF3D7_0425500	2069.91	2915.85	-0.49435	1.89e-28	2.1e-27	-	stevor
PF3D7_0425600	448.587	599.84	-0.41919	3.78e-07	1.13e-06	RIF	rifin, pseudogene
PF3D7_0425700	13571.6	11559.2	0.23155	4.88e-14	2.43e-13	RIF	rifin
PF3D7_0425800	98987.8	62086.4	0.67297	3.05e-136	6.51e-134	VAR	erythrocyte membrane protein 1, PfEMP1
PF3D7_0425900	533.735	1188.46	-1.1549	7.37e-43	1.59e-41	RIF	rifin
PF3D7_0426000	165.538	121.421	0.44714	0.0031399	0.005994	VAR	erythrocyte membrane protein 1, PfEMP1
PF3D7_0500100	181.64	244.321	-0.42769	0.0024017	0.0046601	VAR	erythrocyte membrane protein 1, PfEMP1
PF3D7_0500800	24576.9	100544	-2.0325	7.75e-49	2.11e-47	MESA	mature parasite-infected erythrocyte surface antigen
PF3D7_0501000	32593.2	39725.8	-0.2855	1.16e-24	1.08e-23	-	Plasmodium exported protein, unknown function
PF3D7_0501200	47885.4	62676.1	-0.38833	1.08e-45	2.56e-44	PIESP2	parasite-infected erythrocyte surface protein
PF3D7_0501300	114792	124511	-0.11725	1.04e-05	2.7e-05	SBP1	skeleton-binding protein 1
PF3D7_0501400	7641.39	10095.7	-0.40183	2.38e-05	5.93e-05	FIRA	interspersed repeat antigen
PF3D7_0501800	2245.82	2761.64	-0.29828	1.52e-11	6.5e-11	CAF1	chromosome assembly factor 1
PF3D7_0502000	2881.38	2548.89	0.17689	0.0023823	0.004624	VPS11	vacuolar protein sorting-associated protein 11,putative
PF3D7_0502200	1096.91	965.8	0.18364	0.0023312	0.0045291	MPV17	protein Mpv17, putative
PF3D7_0502400	6776.66	4700.07	0.52789	2.55e-50	7.37e-49	MSP8	merozoite surface protein 8
PF3D7_0502900	871.167	1049.5	-0.26868	1.79e-05	4.51e-05	-	mitochondrial inner membrane TIM10 associated protein, putative
PF3D7_0503000	676.193	934.666	-0.46702	6.87e-12	3e-11	-	50S ribosomal protein L28, apicoplast, putative
PF3D7_0503400	984.458	2208.92	-1.1659	3.23e-108	3.59e-106	ADF1	actin-depolymerizing factor 1
PF3D7_0503800	12718.4	17010.1	-0.41948	2e-44	4.52e-43	RPL31	60S ribosomal protein L31
PF3D7_0504000	7024.87	10524.1	-0.58315	2.06e-71	1.03e-69	ATPase3	cation transporting P-ATPase
PF3D7_0504100	115.247	179.035	-0.63551	1.79e-05	4.51e-05	-	AN1-like zinc finger family protein
PF3D7_0504200	297.441	462.455	-0.63671	4.07e-11	1.7e-10	DDX27	ATP-dependent RNA helicase DDX27, putative
PF3D7_0504400	751.575	1034.02	-0.46028	2.2e-12	9.99e-12	-	ATP-dependent helicase, putative
PF3D7_0504600	369.351	286.792	0.36499	0.010802	0.018954	BCKDHB	2-oxoisovalerate dehydrogenase subunit beta,mitochondrial, putative
PF3D7_0504700	613.235	830.41	-0.43738	9.42e-10	3.53e-09	CEP120	centrosomal protein CEP120, putative
PF3D7_0505000	2416.91	1819.84	0.40935	4.99e-18	3.24e-17	-	conserved Plasmodium membrane protein, unknown function
PF3D7_0505200	949.616	1122.63	-0.24147	0.0013209	0.0026576	ALP2b	actin-like protein, putative
PF3D7_0505500	1433.1	1994.33	-0.47677	7.52e-13	3.5e-12	MSH6	DNA mismatch repair protein MSH6, putative
PF3D7_0505800	5570.12	6688.37	-0.26395	0.00015893	0.00035725	SUMO	small ubiquitin-related modifier
PF3D7_0506200	528.924	411.273	0.36296	3.38e-05	8.29e-05	TBP	TATA-box-binding protein
PF3D7_0506700	1404.48	1116.74	0.33074	5.54e-09	1.95e-08	-	GTPase-activating protein, putative
PF3D7_0506800	4823.37	4374.04	0.14107	0.00048834	0.0010413	TCF25	transcription factor 25, putative
PF3D7_0507100	52388	69562.4	-0.40907	4.28e-51	1.3e-49	RPL4	60S ribosomal protein L4
PF3D7_0507500	498.621	410.639	0.28007	0.0015792	0.0031454	SUB1	subtilisin-like protease 1
PF3D7_0508000	167.258	208.644	-0.31897	0.017011	0.029088	P38	6-cysteine protein
PF3D7_0508100	272.504	345.307	-0.3416	0.0010065	0.0020623	SET9	SET domain protein, putative
PF3D7_0508200	861.436	668.533	0.36574	1.77e-07	5.4e-07	-	longevity-assurance (LAG1) protein, putative
PF3D7_0508800	1283.08	1561.91	-0.2837	1.6e-07	4.92e-07	SSB	single-stranded DNA-binding protein
PF3D7_0509000	1956	2201.6	-0.17065	0.0034051	0.0064693	-	SNAP protein (soluble N-ethylmaleimide-sensitive factor attachment protein), putative
PF3D7_0509100	926.619	1532.12	-0.72548	4e-36	6.47e-35	SMC4	structural maintenance of chromosomes protein 4,putative
PF3D7_0509400	30166.9	27747.5	0.12061	1.71e-05	4.33e-05	RNAPI	RNA polymerase I
PF3D7_0509800	3055.89	2398.36	0.34954	5.76e-16	3.24e-15	PI4K	phosphatidylinositol 4-kinase
PF3D7_0510200	2477.71	2036.11	0.28319	5.69e-10	2.17e-09	CYP87	peptidyl-prolyl cis-trans isomerase
PF3D7_0510500	6425.91	5960.45	0.10848	0.0014755	0.0029527	TopoI	topoisomerase I
PF3D7_0510900	83.5637	38.7578	1.1084	2.9e-06	7.97e-06	-	small nucleolar RNA snoR04
PF3D7_0511000	11808.9	14928.6	-0.3382	7.66e-29	8.66e-28	TCTP	translationally-controlled tumor protein homolog
PF3D7_0511200	312.581	644.567	-1.0441	3.29e-33	4.67e-32	SCD	stearoyl-CoA desaturase
PF3D7_0511300	976.591	1126.53	-0.20606	0.00073184	0.00153	-	MORN repeat protein, putative
PF3D7_0511500	28632.6	43573	-0.60578	6.81e-09	2.39e-08	-	RNA pseudouridylate synthase, putative
PF3D7_0511700	248.944	201.965	0.30172	0.016834	0.028794	CGI121	EKC/KEOPS complex subunit CGI121
PF3D7_0512000	2018.62	2344.39	-0.21585	0.00014992	0.00033823	-	prefoldin subunit, putative
PF3D7_0512200	2301.66	2045.37	0.17031	0.00020883	0.00046399	GS	glutathione synthetase
PF3D7_0512300	1449.79	1094.33	0.40579	3.03e-12	1.37e-11	MAT1	CDK-activating kinase assembly factor
PF3D7_0512600	3051.93	3346.21	-0.1328	0.00093541	0.0019245	RAB1b	ras-related protein Rab-1B
PF3D7_0512700	3842.66	4660.98	-0.27853	1.7e-13	8.25e-13	OPRT	orotate phosphoribosyltransferase
PF3D7_0513300	13001.3	32338.6	-1.3146	0	0	PNP	purine nucleoside phosphorylase
PF3D7_0513400	387.823	508.248	-0.39013	8.57e-06	2.24e-05	-	GTP-binding protein, putative
PF3D7_0513600	6311.1	8485.32	-0.42708	2.66e-37	4.5e-36	-	deoxyribodipyrimidine photo-lyase, putative
PF3D7_0513800	201.048	440.696	-1.1322	4.99e-22	4.06e-21	RAB1a	ras-related protein Rab-1A
PF3D7_0514100	241.172	337.898	-0.48652	9.93e-06	2.57e-05	UvrD	ATP-dependent DNA helicase UvrD
PF3D7_0514600	2079.36	2297.98	-0.14423	0.001861	0.0036724	-	ribose 5-phosphate epimerase, putative
PF3D7_0514800	292.56	198.926	0.5565	2.59e-06	7.16e-06	-	kinase, putative
PF3D7_0515000	14017.5	12547.4	0.15983	1.53e-07	4.71e-07	CWC2	pre-mRNA-splicing factor CWC2, putative
PF3D7_0515900	281.117	352.627	-0.32697	0.0051423	0.009497	NIF2	NLI interacting factor-like phosphatase,putative
PF3D7_0516000	1114.77	1408.51	-0.33742	2.9e-09	1.05e-08	-	RAP protein, putative
PF3D7_0516100	590.811	1101.96	-0.8993	1.72e-40	3.37e-39	ATPase1	cation-transporting ATPase 1
PF3D7_0516200	17500.9	22567.7	-0.36683	1.06e-31	1.41e-30	RPS11	40S ribosomal protein S11
PF3D7_0516300	4200.59	5234.79	-0.31754	8.71e-18	5.57e-17	-	tRNA pseudouridine synthase, putative
PF3D7_0516400	390.865	487.12	-0.31761	0.00033368	0.0007243	PhLP3	phosducin-like protein, putative
PF3D7_0516600	3171.76	2959.76	0.099801	0.015585	0.026801	MB2	sporozoite surface antigen MB2
PF3D7_0516700	8235.87	7076.6	0.21886	3.61e-11	1.51e-10	-	ubiquitin carboxyl-terminal hydrolase 2,putative
PF3D7_0516800	1070.01	1219.13	-0.18823	0.0014969	0.0029932	ApiAP2	transcription factor with AP2 domain(s)
PF3D7_0516900	31573.6	42020.6	-0.41238	8.2e-34	1.19e-32	RPL2	60S ribosomal protein L2
PF3D7_0517000	21860	32584.5	-0.5759	1.86e-91	1.69e-89	-	60S ribosomal protein L12, putative
PF3D7_0517400	4040.6	5120.65	-0.34176	7.64e-06	2e-05	FACT-L	FACT complex subunit SPT16, putative
PF3D7_0517500	316.321	223.852	0.49885	1.12e-05	2.89e-05	-	UTP--glucose-1-phosphate uridylyltransferase,putative
PF3D7_0517600	351.842	199.56	0.81811	1.39e-09	5.15e-09	CPbeta	F-actin-capping protein subunit beta, putative
PF3D7_0517900	269.626	204.06	0.40196	0.00080129	0.0016658	-	zinc finger protein, putative
PF3D7_0518200	128.577	195.825	-0.60693	2.44e-05	6.07e-05	MDM2	SWIB/MDM2 domain-containing protein, putative
PF3D7_0518300	4722.49	5099.17	-0.11072	0.0023475	0.004558	-	proteasome subunit beta type-1, putative
PF3D7_0518500	6254.09	5469.4	0.19342	3e-08	9.93e-08	DDX23	ATP-dependent RNA helicase DDX23, putative
PF3D7_0518600	904.973	801.404	0.17535	0.021817	0.036376	WDR26	WD repeat-containing protein 26, putative
PF3D7_0518700	728.008	567.132	0.36027	1.38e-06	3.92e-06	PUF1	mRNA-binding protein PUF1
PF3D7_0519000	505.421	745.489	-0.5607	5.23e-13	2.45e-12	SLBP	histone RNA hairpin-binding protein, putative
PF3D7_0519100	130.995	221.234	-0.75607	4.03e-08	1.31e-07	-	mitochondrial ribosomal protein L14 precursor,putative
PF3D7_0519200	4643.16	5571.56	-0.26297	5.04e-13	2.37e-12	-	V-type proton ATPase 16 kDa proteolipid subunit
PF3D7_0519300	428.911	668.782	-0.64086	1.67e-11	7.12e-11	COX10	cytochrome c oxidase assembly protein (heme A: farnesyltransferase), putative
PF3D7_0519400	18243.4	24551.4	-0.42843	9.4e-39	1.7e-37	RPS24	40S ribosomal protein S24
PF3D7_0519500	3929.21	6268.26	-0.67383	7.4e-45	1.71e-43	CCR4	carbon catabolite repressor protein 4, putative
PF3D7_0519600	4619.98	3596.21	0.36141	3.24e-21	2.51e-20	-	zinc finger protein, putative
PF3D7_0520000	34615.7	44624	-0.3664	4.18e-40	7.98e-39	-	40S ribosomal protein S9, putative
PF3D7_0520500	447.747	692.842	-0.62984	1.89e-15	1.02e-14	-	phosphomethylpyrimidine kinase, putative
PF3D7_0521700	635.406	533.832	0.25129	0.0022607	0.0044033	DDX1	ATP-dependent RNA helicase DDX1, putative
PF3D7_0522200	1051.69	868.177	0.27664	1.92e-05	4.82e-05	TAF10	transcription initiation factor TFIID subunit 10, putative
PF3D7_0522300	4669.43	4400.6	0.085543	0.025464	0.041854	-	S-adenosylmethionine-dependent methyltransferase, putative
PF3D7_0522500	96.0986	190.786	-0.98936	7.34e-11	3e-10	RPL17	50S ribosomal protein L17, apicoplast, putative
PF3D7_0522800	1566.84	1327.9	0.23871	1.12e-05	2.88e-05	BUD31	pre-mRNA-splicing factor BUD31, putative
PF3D7_0522900	464.223	354.132	0.39053	2.66e-05	6.57e-05	-	zinc finger protein, putative
PF3D7_0523000	39174.9	36028.6	0.12079	1.2e-05	3.07e-05	MDR1	multidrug resistance protein 1
PF3D7_0523400	3340.66	2760.52	0.27519	4.38e-11	1.82e-10	-	DnaJ protein, putative
PF3D7_0523800	1538.49	1219.67	0.33502	3.45e-06	9.39e-06	-	transporter, putative
PF3D7_0524000	68453.8	64711.3	0.081114	0.0027746	0.0053241	KASbeta	karyopherin beta
PF3D7_0524400	13811.2	10871.3	0.34532	3.78e-29	4.34e-28	RBG1	ribosome-interacting GTPase 1, putative
PF3D7_0524800	1282.98	1088.36	0.23734	4.31e-05	0.000104	UFD1	ubiquitin fusion degradation protein 1,putative
PF3D7_0524900	7571.15	5981.59	0.33998	1.87e-23	1.65e-22	-	tRNA-YW synthesizing protein, putative
PF3D7_0525100	19637	17938.5	0.13051	7.91e-06	2.07e-05	ACS10	acyl-CoA synthetase
PF3D7_0525200	1516.23	1976.25	-0.38228	1.61e-13	7.83e-13	SMC6	structural maintenance of chromosomes protein 6,putative
PF3D7_0525400	52.0514	79.7378	-0.61533	0.021146	0.035375	-	G-protein coupled receptor, putative
PF3D7_0525500	2666.36	2172.64	0.29542	5.65e-06	1.5e-05	-	WD repeat-containing protein, putative
PF3D7_0525600	365.129	534.29	-0.54922	3.56e-10	1.38e-09	-	RNA methyltransferase, putative
PF3D7_0525800	129.097	97.426	0.40608	0.021553	0.035947	IMC1g	inner membrane complex protein 1g, putative
PF3D7_0526000	709.228	791.597	-0.15852	0.026385	0.04319	-	RAP protein, putative
PF3D7_0526300	2327.89	1838.3	0.34065	5.19e-13	2.44e-12	-	nucleolar Jumonji domain interacting protein,putative
PF3D7_0526900	7672.97	7286.23	0.074613	0.027106	0.044253	-	transmembrane emp24 domain-containing protein,putative
PF3D7_0527000	2492.09	4442.79	-0.83411	1.63e-94	1.57e-92	MCM3	DNA replication licensing factor MCM3, putative
PF3D7_0527100	4895.38	5574.19	-0.18734	1.64e-07	5.02e-07	UBC13	ubiquitin-conjugating enzyme E2 N, putative
PF3D7_0527200	9244.44	10492.2	-0.18265	1.3e-07	4.04e-07	USP14	ubiquitin carboxyl-terminal hydrolase 14
PF3D7_0527300	2459.14	3440.49	-0.48446	1.09e-30	1.34e-29	METAP1a	methionine aminopeptidase 1a, putative
PF3D7_0527500	28703.9	34289.8	-0.25653	6.98e-20	5.04e-19	HIP	Hsc70-interacting protein
PF3D7_0527900	4507.12	3602.76	0.3231	1.63e-15	8.9e-15	DDX41	RNA helicase 1
PF3D7_0528100	10080.5	8247.9	0.28947	2.4e-19	1.68e-18	-	AP-1 complex subunit beta, putative
PF3D7_0528200	15924.1	15178.7	0.069163	0.020596	0.034548	EIF3E	eukaryotic translation initiation factor 3 subunit E, putative
PF3D7_0528500	135.097	179.719	-0.41174	0.0050322	0.0093123	CPalpha	F-actin-capping protein subunit alpha, putative
PF3D7_0528700	1821.24	1648	0.1442	0.0047386	0.0088188	CYP23	peptidyl-prolyl cis-trans isomerase
PF3D7_0528800	3353.86	2643.02	0.34363	1.71e-16	1.01e-15	-	nucleolar preribosomal GTPase, putative
PF3D7_0529100	270.946	376.368	-0.47414	4.5e-06	1.21e-05	ATrx2	thioredoxin-like protein, putative
PF3D7_0529200	400.529	477.678	-0.25413	0.005351	0.0098497	-	sugar transporter, putative
PF3D7_0529300	162.785	228.405	-0.48862	0.00021871	0.00048439	TIC22	apicoplast TIC22 protein
PF3D7_0529900	5637.83	5107.38	0.14256	6.73e-05	0.00015831	-	RING zinc finger protein, putative
PF3D7_0530100	2086.98	1831.63	0.18829	8.78e-05	0.0002042	SYN6	SNARE protein, putative
PF3D7_0530200	175.016	379.343	-1.116	2.45e-23	2.15e-22	PPT	phosphoenolpyruvate/phosphate translocator
PF3D7_0530600	1716.82	1283.23	0.41995	1.58e-06	4.45e-06	-	XAP-5 DNA binding protein, putative
PF3D7_0530800	238.256	286.431	-0.26567	0.022261	0.03705	-	CPW-WPC family protein
PF3D7_0531600	3882.64	2282.11	0.76667	0.00040483	0.00086992	-	18S ribosomal RNA
PF3D7_0532000	12055.1	7554.04	0.67432	0.00026079	0.00057325	-	28S ribosomal RNA
PF3D7_0532100	193560	239072	-0.30466	4.54e-27	4.74e-26	ETRAMP5	early transcribed membrane protein 5
PF3D7_0532200	845.073	562.125	0.58819	7.44e-16	4.15e-15	-	Plasmodium exported protein (PHISTc), unknown function
PF3D7_0532400	26340.2	24897.3	0.081273	0.0039392	0.0074131	LyMP	lysine-rich membrane-associated PHISTb protein
PF3D7_0532500	1596.51	1468.6	0.12048	0.024134	0.039941	-	Plasmodium exported protein, unknown function
PF3D7_0533000	73.0756	115.384	-0.65899	0.00040766	0.00087532	RIF	rifin, pseudogene
PF3D7_0600100	646.812	349.827	0.8867	2.39e-25	2.3e-24	VAR	erythrocyte membrane protein 1 (PfEMP1),pseudogene
PF3D7_0600200	74632.1	48643.3	0.61756	3.45e-113	4.26e-111	VAR	erythrocyte membrane protein 1, PfEMP1
PF3D7_0600300	520.142	625.035	-0.26503	0.00064975	0.0013651	RIF	rifin
PF3D7_0600400	993.725	622.463	0.67486	2.15e-22	1.79e-21	VAR	erythrocyte membrane protein 1, PfEMP1
PF3D7_0601200	148.456	278.743	-0.9089	1.03e-12	4.74e-12	MC-2TM	Pfmc-2TM Maurer's cleft two transmembrane protein
PF3D7_0601400	116.715	66.6612	0.80807	2.99e-05	7.36e-05	VAR	erythrocyte membrane protein 1 (PfEMP1),pseudogene
PF3D7_0601600	131.775	95.0845	0.4708	0.023965	0.039673	-	tetratricopeptide repeat protein, putative
PF3D7_0601700	891.715	758.252	0.23391	0.00054285	0.0011487	-	Plasmodium exported protein (PHISTa), unknown function, pseudogene
PF3D7_0602100	11845.4	9303.97	0.34841	1.29e-28	1.45e-27	-	ATP-dependent RNA helicase, putative
PF3D7_0602400	1991.83	2506.34	-0.33149	3.54e-13	1.68e-12	EF-G	elongation factor G
PF3D7_0602500	1555.81	1757.89	-0.17618	0.00068921	0.0014441	-	geranylgeranyltransferase, putative
PF3D7_0602700	114.1	69.95	0.7059	0.00024267	0.00053524	-	conserved Plasmodium protein, unknown function
PF3D7_0602800	402.877	231.389	0.80002	2.72e-13	1.31e-12	JmjC2	JmjC domain containing protein
PF3D7_0603200	549.79	1157.73	-1.0744	9.1e-57	3.09e-55	-	mitochondrial chaperone BCS1, putative
PF3D7_0603300	4265.54	5126.13	-0.26514	5.57e-13	2.61e-12	DHODH	dihydroorotate dehydrogenase
PF3D7_0603400	3228.25	2506.07	0.36532	6.81e-18	4.37e-17	TEX1	trophozoite exported protein 1
PF3D7_0603700	249.012	335.699	-0.43095	8.55e-05	0.00019902	mFRS	phenylalanine--tRNA ligase
PF3D7_0603800	465.518	542.593	-0.22103	0.0090188	0.016048	CEP76	centrosomal protein CEP76, putative
PF3D7_0604600	210.509	264.394	-0.32881	0.0051751	0.0095512	-	DNA helicase, putative
PF3D7_0604700	584.8	738.578	-0.33681	8.58e-05	0.0001997	GILP	glyoxalase I
PF3D7_0604800	411.436	650.198	-0.66021	1.27e-15	6.96e-15	-	RAP protein, putative
PF3D7_0605000	133.994	267.16	-0.99553	2.37e-14	1.2e-13	-	50S ribosomal protein L24, putative
PF3D7_0605100	9964.14	10552.1	-0.082715	0.010111	0.017855	-	RNA-binding protein, putative
PF3D7_0605200	173.722	321.416	-0.88766	6.19e-14	3.06e-13	-	conserved Plasmodium protein, unknown function
PF3D7_0605300	231.626	298.119	-0.36409	0.0011906	0.0024129	ARK1	serine/threonine protein kinase
PF3D7_0605500	62.9536	102.907	-0.70898	0.00046649	0.00099585	-	cyclin dependent kinase binding protein,putative
PF3D7_0605800	2343.13	3677.08	-0.65012	1.86e-28	2.07e-27	RAD50	DNA repair protein RAD50, putative
PF3D7_0605900	659.292	518.926	0.34539	8.26e-06	2.16e-05	-	long chain polyunsaturated fatty acid elongation enzyme, putative
PF3D7_0606100	11726.3	9616.47	0.28616	1.29e-19	9.17e-19	-	RNA-binding protein, putative
PF3D7_0606200	1513.24	1223.13	0.30706	1.99e-08	6.7e-08	-	ubiquitin-conjugating enzyme E2, putative
PF3D7_0606500	8667.31	6755.55	0.35951	1.8e-27	1.91e-26	-	polypyrimidine tract-binding protein, putative
PF3D7_0606700	9606.48	7566.64	0.34435	5.44e-26	5.43e-25	-	coatomer alpha subunit, putative
PF3D7_0606900	2429.59	2260.08	0.10434	0.019221	0.032398	GLP2	glutaredoxin-like protein
PF3D7_0607000	35353.5	42178	-0.25463	6.42e-06	1.7e-05	-	translation initiation factor IF-2, putative
PF3D7_0607200	209.127	268.941	-0.36291	0.0020418	0.0040065	-	RING zinc finger protein, putative
PF3D7_0607300	181.87	141.496	0.36214	0.010405	0.01831	UROD	uroporphyrinogen III decarboxylase
PF3D7_0607400	1099.96	823.602	0.41743	3.62e-11	1.52e-10	-	G-protein associated signal transduction protein, putative
PF3D7_0607500	501.162	641.887	-0.35704	5.5e-06	1.46e-05	COQ2	para-hydroxybenzoate--polyprenyltransferase,putative
PF3D7_0607600	247.683	364.803	-0.55862	3.06e-06	8.37e-06	SAS6	spindle assembly abnormal protein 6, putative
PF3D7_0607800	341.075	718.135	-1.0742	1.06e-37	1.82e-36	-	GTP-binding protein, putative
PF3D7_0608000	1725.87	1931.34	-0.16227	0.00094433	0.0019414	DPH7	diphthine methyltransferase, putative
PF3D7_0608310	1403.76	1286.04	0.12636	0.025239	0.041534	SAM50	sorting assembly machinery 50 kDa subunit,putative
PF3D7_0608500	5797.62	7370.03	-0.34621	5.18e-24	4.65e-23	-	proteasome subunit alpha type-2, putative
PF3D7_0608700	20707.4	23534.6	-0.18464	1.9e-10	7.54e-10	CCT6	T-complex protein 1 subunit zeta
PF3D7_0608800	22053.4	27460.5	-0.31636	8.14e-23	6.95e-22	OAT	ornithine aminotransferase
PF3D7_0609100	5211.05	4547.99	0.19635	8.38e-08	2.64e-07	ZIP1	Zn2+ or Fe2+ permease
PF3D7_0610000	206.244	369.036	-0.83941	2.32e-14	1.18e-13	-	mitochondrial ribosomal protein L19 precursor,putative
PF3D7_0610100	4952.15	4246.49	0.22178	2.28e-09	8.29e-09	SLU7	pre-mRNA-splicing factor SLU7, putative
PF3D7_0610400	2036.02	2531.35	-0.31416	1.53e-08	5.22e-08	H3	histone H3
PF3D7_0610500	1076.56	1263.75	-0.23127	7.2e-05	0.00016879	-	peptidyl-tRNA hydrolase PTRHD1, putative
PF3D7_0610900	13429.5	10540.9	0.3494	5.24e-16	2.97e-15	SPT5	transcription elongation factor SPT5, putative
PF3D7_0611000	57.7894	94.7135	-0.71277	0.00048449	0.0010335	-	SNARE associated Golgi protein, putative
PF3D7_0611100	21.101	44.6895	-1.0826	0.00084166	0.0017439	SDH3	succinate dehydrogenase subunit 3, putative
PF3D7_0611200	352.171	681.744	-0.95295	1.18e-29	1.38e-28	ApiAP2	transcription factor with AP2 domain(s),putative
PF3D7_0611700	9200.34	12763.5	-0.47227	3.21e-09	1.16e-08	RPL39	60S ribosomal protein L39
PF3D7_0612100	12363.7	11535.3	0.10006	0.0011516	0.0023372	EIF3L	eukaryotic translation initiation factor 3 subunit L, putative
PF3D7_0612600	2362.32	1791.74	0.39884	2.94e-17	1.82e-16	NCS6	cytoplasmic tRNA 2-thiolation protein 1,putative
PF3D7_0612800	266.037	197.923	0.42668	0.0040461	0.0076039	P12p	6-cysteine protein
PF3D7_0612900	17407.5	15790.2	0.14068	2e-06	5.59e-06	-	nucleolar GTP-binding protein 1, putative
PF3D7_0613400	199.962	452.123	-1.177	2.77e-29	3.21e-28	-	apicoplast ribosomal protein L18 precursor,putative
PF3D7_0613700	2131.8	1865.79	0.19229	5.35e-05	0.00012755	-	syntaxin binding protein, putative
PF3D7_0613800	669.545	843.229	-0.33274	2.54e-06	7.04e-06	ApiAP2	transcription factor with AP2 domain(s)
PF3D7_0613900	846.35	755.532	0.16376	0.015818	0.027165	myoE	myosin E, putative
PF3D7_0614000	836.511	1319.04	-0.65703	2.13e-27	2.25e-26	-	thiamin-phosphate pyrophosphorylase, putative
PF3D7_0614200	734.936	523.526	0.48936	1.38e-10	5.56e-10	NAR1	cytosolic Fe-S cluster assembly factor NAR1,putative
PF3D7_0614300	27973.2	25851.7	0.11379	5.6e-05	0.0001333	MFR1	organic anion transporter
PF3D7_0614500	31744.6	42196	-0.41059	4.56e-49	1.26e-47	RPL19	60S ribosomal protein L19
PF3D7_0614800	2108.25	3154.13	-0.58119	2.48e-40	4.8e-39	-	endonuclease III homologue, putative
PF3D7_0614900	260.392	376.289	-0.53116	1.86e-05	4.67e-05	-	conserved Plasmodium membrane protein, unknown function
PF3D7_0615300	269.061	400.758	-0.5748	1.62e-08	5.51e-08	GWT1	GPI-anchored wall transfer protein 1, putative
PF3D7_0615400	9482.16	18083.2	-0.93136	1.35e-202	6.81e-200	-	ribonuclease, putative
PF3D7_0615500	398.099	524.496	-0.3978	4.31e-06	1.16e-05	CRK5	cdc2-related protein kinase 5
PF3D7_0615700	1271.48	1383.65	-0.12197	0.025207	0.041506	-	RNA and export factor binding protein, putative
PF3D7_0616000	2068.89	1898.21	0.12422	0.0099873	0.017665	PDXK	pyridoxal kinase
PF3D7_0616100	394.087	316.188	0.31773	0.0011026	0.0022435	-	conserved Plasmodium protein, unknown function
PF3D7_0616200	571.248	944.399	-0.72528	1.14e-24	1.07e-23	NDC80	kinetochore protein NDC80, putative
PF3D7_0616800	1950.76	1559.3	0.32313	1.09e-10	4.38e-10	MQO	malate:quinone oxidoreductase, putative
PF3D7_0617100	4641.01	3929.53	0.24008	2.26e-10	8.91e-10	-	AP-2 complex subunit alpha, putative
PF3D7_0617600	129.299	270.479	-1.0648	4.68e-16	2.66e-15	-	stevor
PF3D7_0617800	3257.69	3582.37	-0.13706	0.0043317	0.0080914	H2A	histone H2A
PF3D7_0617900	9734.07	10196.8	-0.067004	0.029121	0.04732	H3.3	histone H3 variant, putative
PF3D7_0618000	103.634	68.7184	0.59273	0.0026056	0.0050259	-	conserved Plasmodium membrane protein, unknown function
PF3D7_0618300	20115.4	27059.3	-0.42782	1.47e-44	3.37e-43	-	60S ribosomal protein L27a, putative
PF3D7_0618600	489.152	873.05	-0.83578	1.31e-29	1.54e-28	ROM10	rhomboid protease ROM10
PF3D7_0618700	730.198	905.931	-0.31112	5.25e-06	1.4e-05	-	trafficking protein particle complex subunit 6A,putative
PF3D7_0618900.1	22.4807	59.0587	-1.3935	1.16e-05	2.97e-05	-	phosphatidylinositol N-acetylglucosaminyltransferase subunit GPI1
PF3D7_0619400	11593.6	13217.5	-0.18911	5.91e-10	2.25e-09	-	cell division cycle protein 48 homologue,putative
PF3D7_0619500	3809.07	3361.96	0.18014	5.07e-06	1.36e-05	ACS12	acyl-CoA synthetase
PF3D7_0619900	1903.54	1635.89	0.21861	1.39e-05	3.53e-05	SF3A2	splicing factor 3A subunit 2, putative
PF3D7_0620000	75.4243	46.7103	0.69129	0.017597	0.029978	PSOP25	conserved Plasmodium protein, unknown function
PF3D7_0620500	3135.49	2375.51	0.40046	1.5e-20	1.12e-19	-	cleavage stimulation factor subunit 1, putative
PF3D7_0620700	178.948	123.587	0.53401	0.00036631	0.00079234	-	DnaJ protein, putative
PF3D7_0621300	8000.11	6810.64	0.23223	4.18e-12	1.86e-11	-	mRNA binding Pumilio-homology domain protein,putative
PF3D7_0621400	268.78	164.8	0.70571	2.35e-08	7.86e-08	ALV7	Pf77 protein
PF3D7_0621800	20617.5	25839.1	-0.32568	7.16e-30	8.53e-29	-	nascent polypeptide-associated complex subunit alpha, putative
PF3D7_0621900	8988.27	7423.86	0.27587	2.81e-17	1.74e-16	SRP68	signal recognition particle subunit SRP68,putative
PF3D7_0622200	6315.65	4688.76	0.42972	3.16e-20	2.31e-19	-	radical SAM protein, putative
PF3D7_0622400	144.15	341.785	-1.2455	4.8e-25	4.56e-24	-	conserved Apicomplexan protein, unknown function
PF3D7_0622500	837.265	673.491	0.31403	7.23e-06	1.9e-05	-	RNA methyltransferase, putative
PF3D7_0622800	15841.7	15102.2	0.068968	0.018664	0.031545	-	leucine--tRNA ligase, putative
PF3D7_0622900	12413.1	6096.22	1.0259	7.7e-218	4.28e-215	ApiAP2	transcription factor with AP2 domain(s),putative
PF3D7_0623000	1187.76	1329.28	-0.1624	0.0039515	0.0074337	CS	chorismate synthase
PF3D7_0623100	27162.1	24081.8	0.17365	9.04e-10	3.39e-09	NAB2	nuclear polyadenylated RNA-binding protein NAB2,putative
PF3D7_0623200	2563.81	2331.63	0.13695	0.0019779	0.0038893	FNR	ferredoxin--NADP reductase
PF3D7_0623300	380.281	508.081	-0.41799	2.25e-06	6.27e-06	-	EGF-like membrane protein, putative
PF3D7_0623400	73.863	35.1064	1.0731	1.71e-05	4.33e-05	PlasMei2	RNA-binding protein mei2 homologue, putative
PF3D7_0623600	6803.76	6239.62	0.12487	0.00024273	0.00053524	-	transcription or splicing factor-like protein,putative
PF3D7_0623700	934.714	1478.48	-0.66152	3.59e-30	4.29e-29	SUV3	ATP-dependent RNA helicase SUV3, putative
PF3D7_0623800	24420.8	21380.2	0.19183	2.04e-11	8.68e-11	TKL4	tyrosine kinase-like protein, putative
PF3D7_0623900	473.722	671.769	-0.50392	4.54e-10	1.74e-09	-	ribonuclease H2 subunit A, putative
PF3D7_0624000	23265.4	26205	-0.17165	1.61e-09	5.94e-09	HK	hexokinase
PF3D7_0624500	414.126	477.7	-0.20603	0.019539	0.032884	APC11	anaphase-promoting complex subunit 11, putative
PF3D7_0624600	44605.8	33824.6	0.39916	4.51e-47	1.16e-45	ISWI	SNF2 helicase, putative
PF3D7_0624700	78.7907	127.317	-0.69232	0.00011506	0.00026365	-	N-acetylglucosaminylphosphatidylinositol deacetylase, putative
PF3D7_0625300	547.506	865.067	-0.65994	1.53e-19	1.08e-18	-	DNA polymerase 1, putative
PF3D7_0625600	210.042	100.336	1.0658	9.38e-06	2.43e-05	-	poly(A) polymerase PAP, putative
PF3D7_0626100	2000.13	1555.94	0.36231	2.52e-13	1.21e-12	-	oxidoreductase, short-chain dehydrogenase family, putative
PF3D7_0626300	345.369	279.348	0.30608	0.0029783	0.0057012	FabB/FabF	3-oxoacyl-acyl-carrier protein synthase I/II
PF3D7_0626800	59060.6	97366.7	-0.72123	7.83e-156	2.56e-153	PyrK	pyruvate kinase
PF3D7_0626900	158.643	241.548	-0.60652	0.003465	0.0065785	-	mitochondrial ribosomal protein L46 precursor,putative
PF3D7_0627100	8980	7410.89	0.27707	4.9e-17	2.98e-16	-	ankyrin-repeat protein, putative
PF3D7_0627200	22.3368	55.4951	-1.3129	0.0013161	0.0026488	-	myosin light chain, putative
PF3D7_0627300	12565.5	9806.51	0.35765	2.69e-30	3.23e-29	RNF5	E3 ubiquitin-protein ligase RNF5, putative
PF3D7_0627500	10445.4	16098.2	-0.62404	7.26e-75	4.12e-73	DJ1	protein DJ-1
PF3D7_0627700	16504.3	12338.2	0.41971	3.34e-44	7.45e-43	-	transportin
PF3D7_0627800	5861.72	5071.51	0.20891	4.81e-09	1.71e-08	ACS	acetyl-CoA synthetase, putative
PF3D7_0627900	2673.77	2212.47	0.27322	1.16e-09	4.31e-09	POP4	ribonuclease P protein subunit p29, putative
PF3D7_0628000	244.718	342.638	-0.48557	6.87e-06	1.81e-05	PTPS	6-pyruvoyltetrahydropterin synthase
PF3D7_0628100	469.871	374.689	0.32657	0.00030162	0.00065779	-	HECT-domain (ubiquitin-transferase), putative
PF3D7_0628200	24311.2	20890.7	0.21876	3.51e-14	1.76e-13	PK4	eukaryotic translation initiation factor 2-alpha kinase
PF3D7_0628300.1	3432.42	5862.33	-0.77225	7.8e-95	7.61e-93	-	choline/ethanolaminephosphotransferase,putative
PF3D7_0628800	984.543	1459.56	-0.568	7.69e-23	6.58e-22	GATB	glutamyl-tRNA(Gln) amidotransferase subunit B
PF3D7_0628900	567.136	913.798	-0.68818	2.43e-22	2.02e-21	-	RAP protein, putative
PF3D7_0629100	1888.97	2145.51	-0.18372	9.95e-05	0.00023012	NAPRT	nicotinate phosphoribosyltransferase, putative
PF3D7_0629300	120.616	69.3608	0.79823	2.05e-05	5.14e-05	PL	phospholipase, putative
PF3D7_0629400	2645.07	3139.74	-0.24734	4.09e-09	1.46e-08	-	RNA-binding protein, putative
PF3D7_0629500	4961.97	5758.5	-0.21478	2.07e-09	7.55e-09	-	amino acid transporter, putative
PF3D7_0629800	4698.43	3842.47	0.29014	1.3e-14	6.64e-14	-	cullin-like protein, putative
PF3D7_0629900	3856.52	3304.03	0.22307	2.26e-08	7.57e-08	-	sec14-like cytosolic factor or phosphatidylinositol/phosphatidylcholine transfer protein,putative
PF3D7_0630300	778.794	1123.36	-0.52851	1.37e-16	8.11e-16	-	DNA polymerase epsilon catalytic subunit A,putative
PF3D7_0630500	2373.52	2038.32	0.21965	0.00013107	0.00029777	YTM1	ribosome biogenesis protein YTM1, putative
PF3D7_0630700	639.736	394.6	0.69709	3.61e-17	2.21e-16	-	bifunctional methylenetetrahydrofolate dehydrogenase/cyclohydrolase, putative
PF3D7_0630900	7008.4	5603.39	0.32279	1.67e-19	1.18e-18	HAS1	ATP-dependent RNA helicase HAS1
PF3D7_0631000	352.987	270.778	0.3825	0.00038455	0.00082986	-	tetratricopeptide repeat protein, putative
PF3D7_0631400	68.3495	116.448	-0.76868	6.11e-05	0.00014443	MC-2TM	Pfmc-2TM Maurer's cleft two transmembrane protein
PF3D7_0631900	244.777	474.239	-0.95415	7.95e-22	6.39e-21	-	stevor
PF3D7_0632000	62.9789	159.556	-1.3411	5.9e-14	2.92e-13	RIF	rifin
PF3D7_0632400	278.285	434.92	-0.64419	5.15e-11	2.13e-10	RIF	rifin
PF3D7_0632500	13815.8	10140.2	0.44623	4.7e-47	1.21e-45	VAR	erythrocyte membrane protein 1, PfEMP1
PF3D7_0632600	821.978	568.728	0.53136	4.55e-13	2.15e-12	RIF	rifin, pseudogene
PF3D7_0632700	1033.83	1500.93	-0.53785	1.82e-21	1.43e-20	RIF	rifin
PF3D7_0632800	2105.77	1848.97	0.18763	0.00011211	0.00025753	VAR	erythrocyte membrane protein 1, PfEMP1
PF3D7_0700200	441.708	1198.88	-1.4405	2.24e-94	2.11e-92	RIF	rifin
PF3D7_0700500	111.149	216.316	-0.96064	2e-11	8.49e-11	RIF	rifin
PF3D7_0700800	276.682	392.37	-0.50399	6.15e-07	1.8e-06	MC-2TM	Pfmc-2TM Maurer's cleft two transmembrane protein
PF3D7_0701100	468.192	713.464	-0.60774	1.29e-14	6.64e-14	RIF	rifin
PF3D7_0701600	120.834	231.067	-0.93528	1.23e-11	5.3e-11	MC-2TM	Pfmc-2TM Maurer's cleft two transmembrane protein
PF3D7_0701700	11.2177	3.82161	1.5535	0.030765	0.049847	EPF1	exported protein family 1
PF3D7_0701900	545.792	263.974	1.048	9.89e-29	1.11e-27	-	Plasmodium exported protein, unknown function
PF3D7_0702000	1695.63	1346.35	0.33278	5.21e-10	1.99e-09	-	Plasmodium exported protein (hyp12), unknown function
PF3D7_0702100	661.307	353.106	0.90522	1.38e-26	1.42e-25	-	Plasmodium exported protein (PHISTb), unknown function, pseudogene
PF3D7_0702200	4975.76	3822.65	0.38034	4.64e-24	4.18e-23	-	lysophospholipase, putative
PF3D7_0702400	16087.8	14721.7	0.12802	0.0037787	0.0071351	SEMP1	small exported membrane protein 1
PF3D7_0702500	27639.2	22940.7	0.2688	7.79e-21	5.85e-20	-	Plasmodium exported protein, unknown function
PF3D7_0702600	121.099	60.5242	1.0006	5.63e-07	1.65e-06	-	chitinase precursor fragment, truncated
PF3D7_0702900	1291.53	1118.65	0.20732	0.00036378	0.00078718	-	centrin, putative
PF3D7_0704200	3825.38	3061.34	0.32144	1.21e-15	6.64e-15	-	tRNA m5C-methyltransferase, putative
PF3D7_0704300	1271.2	1705.75	-0.42421	2.62e-15	1.41e-14	-	conserved Plasmodium membrane protein, unknown function
PF3D7_0704400	1632.6	1482.24	0.1394	0.006939	0.012602	-	phosphoinositide-binding protein, putative
PF3D7_0704700	616.018	482.179	0.3534	0.00033312	0.00072337	PPAT	phosphopantetheine adenylyltransferase,putative
PF3D7_0705000	12067.9	8372.26	0.52749	7.06e-62	2.88e-60	-	methyltransferase, putative
PF3D7_0705300	298.206	608.629	-1.0293	7.61e-31	9.48e-30	ORC2	origin recognition complex subunit 2, putative
PF3D7_0705400	996.466	1981.56	-0.99175	9.9e-46	2.37e-44	MCM7	DNA replication licensing factor MCM7
PF3D7_0705500	15557.9	11983.6	0.37659	2.43e-35	3.77e-34	-	inositol-phosphate phosphatase, putative
PF3D7_0705600	526.622	794.878	-0.59397	1.82e-15	9.9e-15	-	RNA helicase, putative
PF3D7_0705700	15122.8	21827.8	-0.52944	1.28e-72	6.59e-71	-	40S ribosomal protein S29, putative
PF3D7_0705800	80.3564	145.489	-0.85643	8.59e-07	2.48e-06	-	cysteine-rich secretory protein, putative
PF3D7_0705900	1137.86	1791.59	-0.65492	1.16e-28	1.3e-27	-	ATP synthase subunit C, putative
PF3D7_0706000	10611.5	9688.15	0.13133	2.69e-05	6.66e-05	-	importin-7, putative
PF3D7_0706400	9458.05	13879.5	-0.55335	1.88e-42	3.98e-41	RPL37	60S ribosomal protein L37
PF3D7_0707400	6250.44	7071.93	-0.17815	1.72e-07	5.26e-07	-	AAA family ATPase, putative
PF3D7_0707420	153.732	103.947	0.56458	0.00039429	0.00084759	-	nucleolar RNA snoR36
PF3D7_0707700	10931.2	9884.37	0.14523	3.57e-06	9.7e-06	-	E3 ubiquitin-protein ligase, putative
PF3D7_0707900	4808.33	4084.39	0.23541	4.42e-10	1.69e-09	-	ribosomal protein S8e, putative
PF3D7_0708100	1978.33	1710.46	0.2099	1.5e-05	3.8e-05	RPB10	DNA-directed RNA polymerases I, II, and III subunit RPABC5, putative
PF3D7_0708300	1417.23	877.041	0.69236	1.46e-22	1.23e-21	BUD32	EKC/KEOPS complex subunit BUD32
PF3D7_0708400	208718	190368	0.13276	5.79e-07	1.7e-06	HSP90	heat shock protein 90
PF3D7_0708500	4056.91	3668	0.14538	0.00014527	0.00032841	-	heat shock protein 86 family protein
PF3D7_0708700	810.98	654.905	0.30838	1.35e-05	3.44e-05	-	Cg8 protein
PF3D7_0708800	57673	48872.7	0.23887	1.77e-18	1.18e-17	HSP110c	heat shock protein 110
PF3D7_0708900	712.117	598.187	0.25152	0.0083529	0.014988	-	Cg3 protein
PF3D7_0709000	7984.96	7130.43	0.1633	0.001962	0.0038622	CRT	chloroquine resistance transporter
PF3D7_0709100	1382.22	1943.28	-0.49151	4.53e-22	3.7e-21	-	Cg1 protein
PF3D7_0709400	334.53	482.458	-0.52827	3.06e-08	1.01e-07	-	Cg7 protein
PF3D7_0709600	4096.74	3517.09	0.22009	1.79e-08	6.07e-08	POP1	ribonucleases P/MRP protein subunit POP1,putative
PF3D7_0709700	807.384	694.75	0.21676	0.0021718	0.0042421	-	lysophospholipase, putative
PF3D7_0710300	1610.97	1996.01	-0.30919	3.23e-10	1.26e-09	-	conserved Plasmodium membrane protein, unknown function
PF3D7_0710600	19342.4	25798.8	-0.41554	1.06e-14	5.5e-14	RPL34	60S ribosomal protein L34
PF3D7_0710900	1179.93	1362.07	-0.20711	0.00032095	0.0006983	RPL1	50S ribosomal protein L1, mitochondrial,putative
PF3D7_0711000	2572.9	3284.28	-0.35218	4.89e-17	2.98e-16	Cdc48	AAA family ATPase, CDC48 subfamily
PF3D7_0711100	665.226	414.085	0.68392	7.56e-17	4.55e-16	-	conserved Plasmodium membrane protein, unknown function
PF3D7_0711500	12371.3	11023.1	0.16647	7.93e-08	2.51e-07	-	regulator of chromosome condensation, putative
PF3D7_0711700	39321.4	28389.6	0.46995	6.03e-63	2.64e-61	VAR	erythrocyte membrane protein 1, PfEMP1
PF3D7_0711800	64.319	37.9049	0.76286	0.0029399	0.0056297	PlasmodiumRNAofunknownfunctionRUF6	Plasmodium RNA of unknown function RUF6-2
PF3D7_0712000	159272	112538	0.50109	7.46e-79	4.88e-77	VAR	erythrocyte membrane protein 1, PfEMP1
PF3D7_0712100	78.9009	55.6671	0.50322	0.024469	0.040413	PlasmodiumRNAofunknownfunctionRUF6	Plasmodium RNA of unknown function RUF6-12
PF3D7_0712300	1379.41	1022.47	0.43199	3.19e-08	1.05e-07	VAR	erythrocyte membrane protein 1, PfEMP1
PF3D7_0712400	664.892	542.174	0.29436	0.00098239	0.0020159	VAR	erythrocyte membrane protein 1, PfEMP1
PF3D7_0712600	6356.01	5128.38	0.30962	1.61e-18	1.08e-17	VAR	erythrocyte membrane protein 1, PfEMP1
PF3D7_0712800	1143.75	817.885	0.48381	6.68e-14	3.3e-13	VAR	erythrocyte membrane protein 1, PfEMP1
PF3D7_0712900	1171.86	866.241	0.43597	1.64e-12	7.51e-12	VAR	erythrocyte membrane protein 1, PfEMP1
PF3D7_0713200	2535.84	1784.22	0.50717	6.85e-28	7.38e-27	-	RESA-like protein
PF3D7_0713400	1933.23	1684.8	0.19844	6.69e-05	0.00015758	SR25	serpentine receptor, putative
PF3D7_0713600	494.823	596.65	-0.26997	0.00081277	0.0016871	-	mitochondrial ribosomal protein S5 precursor,putative
PF3D7_0714300	3221.33	2885.55	0.15881	0.00012006	0.00027415	DHHC4	palmitoyltransferase, putative
PF3D7_0714400	476.668	387.231	0.29979	0.00082137	0.0017031	-	calmodulin, putative
PF3D7_0714500	2532.27	2131.36	0.24866	4.27e-08	1.39e-07	-	transcription elongation factor s-II, putative
PF3D7_0715000	3281.97	4061.8	-0.30756	6.26e-15	3.3e-14	PNPase	4-nitrophenylphosphatase
PF3D7_0715200	584.14	787.621	-0.43119	4.26e-09	1.52e-08	-	conserved Plasmodium protein, unknown function
PF3D7_0715400	135.095	307.297	-1.1857	6.66e-21	5.04e-20	PSOP20	secreted ookinete protein, putative
PF3D7_0715500	170.36	332.081	-0.96295	2.81e-16	1.63e-15	-	mitochondrial ATP synthase F1, epsilon subunit,putative
PF3D7_0715600	752.612	1404.76	-0.90035	1.36e-49	3.85e-48	-	GTP-binding translation elongation factor tu family protein, putative
PF3D7_0715700	29.4339	65.7028	-1.1585	0.00031057	0.00067677	-	conserved Plasmodium protein, unknown function
PF3D7_0715800	623.771	924.37	-0.56745	1.92e-12	8.75e-12	DMT1	drug/metabolite exporter, drug/metabolite transporter
PF3D7_0715900	689.481	1426.51	-1.0489	8.97e-65	4.06e-63	CDF	zinc transporter, putative
PF3D7_0716000	9090.6	7388.28	0.29914	6.53e-20	4.72e-19	-	RNA-binding protein, putative
PF3D7_0716100	7466.47	6564.63	0.18571	3.26e-08	1.07e-07	SDA1	protein SDA1, putative
PF3D7_0716600	246.737	319.248	-0.37171	0.0007874	0.0016375	SufS	cysteine desulfurase
PF3D7_0716800	12690.3	13759.1	-0.11667	0.00012804	0.00029124	EIF3I	eukaryotic translation initiation factor 3 subunit I, putative
PF3D7_0716900	3662.14	4067.19	-0.15135	0.00012416	0.00028275	DMT2	drug metabolite transporter, putative
PF3D7_0717000	248.177	301.262	-0.27965	0.025235	0.041534	-	conserved Plasmodium membrane protein, unknown function
PF3D7_0717300	3756.95	2858.28	0.39442	3.59e-22	2.94e-21	-	transcription initiation factor IIE subunit alpha, putative
PF3D7_0717400	12095	10332.3	0.22724	2.59e-13	1.25e-12	-	queuine tRNA-ribosyltransferase, putative
PF3D7_0717500	3462.18	3119.95	0.15016	0.00018911	0.00042254	CDPK4	calcium-dependent protein kinase 4
PF3D7_0717700	17916.7	16879.8	0.086005	0.0035575	0.0067381	-	serine--tRNA ligase, putative
PF3D7_0717900	1598.32	1791.12	-0.16431	0.0010938	0.0022272	-	thioredoxin-like protein
PF3D7_0718100	869.359	1045.19	-0.26574	0.0068634	0.012468	EST	exported serine/threonine protein kinase
PF3D7_0718300	32.4098	13.8772	1.2237	0.0018423	0.0036367	CRMP2	cysteine repeat modular protein 2
PF3D7_0718700	312.485	471.254	-0.59272	1.86e-07	5.67e-07	-	conserved Plasmodium membrane protein, unknown function
PF3D7_0719200	209.78	143.088	0.55197	5.9e-05	0.00013994	NEK4	NIMA related kinase 4
PF3D7_0719300	7847.16	6987.7	0.16735	4.43e-07	1.32e-06	ARP6	actin-related protein, putative
PF3D7_0719500	292.108	560.94	-0.94134	1.33e-24	1.23e-23	-	LEM3/CDC50 family protein, putative
PF3D7_0719600	16850.8	25125.7	-0.57634	4.13e-87	3.33e-85	-	60S ribosomal protein L11a, putative
PF3D7_0719700	26176.8	35625	-0.4446	1.56e-49	4.38e-48	RPS10	40S ribosomal protein S10, putative
PF3D7_0719900	5892.15	6585.44	-0.16049	5.56e-06	1.48e-05	-	conserved Plasmodium membrane protein, unknown function
PF3D7_0720100	1409.07	1161.14	0.2792	7.52e-07	2.18e-06	-	small subunit rRNA processing protein, putative
PF3D7_0720400	3489.19	4042.8	-0.21246	5.4e-08	1.74e-07	-	ferrodoxin reductase-like protein
PF3D7_0720700	7831.86	5960.26	0.39398	2.27e-31	2.95e-30	-	phosphoinositide-binding protein, putative
PF3D7_0720800	440.138	864.399	-0.97374	5.85e-38	1.02e-36	-	Ham1-like protein, putative
PF3D7_0721000	7674.21	8842.86	-0.2045	6.24e-10	2.37e-09	-	conserved Plasmodium membrane protein, unknown function
PF3D7_0721300	8740.5	7273.53	0.26506	5.55e-16	3.14e-15	DBP7	ATP-dependent RNA helicase DBP7, putative
PF3D7_0721600	39490.4	55808.9	-0.49899	1.21e-73	6.51e-72	-	40S ribosomal protein S5, putative
PF3D7_0721700	272.129	211.637	0.3627	0.0018129	0.0035839	PSOP1	secreted ookinete protein, putative
PF3D7_0722100	1870.71	1638.79	0.19096	0.00011313	0.00025977	-	PelOta protein homologue, putative
PF3D7_0722400	9185.27	10928.4	-0.25069	2.26e-15	1.21e-14	OLA1	GTP-binding protein, putative
PF3D7_0722500	2872.07	2130.09	0.43117	3.87e-22	3.16e-21	CWC15	pre-mRNA-splicing factor CWC15, putative
PF3D7_0722600	7085.2	5548.8	0.35263	2.39e-24	2.2e-23	UTP7	U3 small nucleolar RNA-associated protein 7,putative
PF3D7_0722700	403.774	496.992	-0.29967	0.00068253	0.0014312	-	conserved Plasmodium protein, unknown function
PF3D7_0723000	463.638	379.179	0.29012	0.0017706	0.0035028	-	tRNAHis guanylyltransferase, putative
PF3D7_0723500	378.6	323.688	0.22607	0.022933	0.038066	-	dynactin subunit 5, putative
PF3D7_0723700	1429.46	1303.91	0.13263	0.01766	0.030077	-	metallo-hydrolase/oxidoreductase, putative
PF3D7_0724000	536.488	617.377	-0.20261	0.02071	0.034708	-	Rab GTPase activator and protein kinase,putative
PF3D7_0724200	911.191	675.268	0.43229	3.31e-10	1.28e-09	TAP42	type 2A phosphatase-associated protein 42,putative
PF3D7_0724400	1923.74	1615.35	0.25206	6.33e-07	1.85e-06	PAM18	mitochondrial import inner membrane translocase subunit TIM14, putative
PF3D7_0724600	962.603	1279.86	-0.41098	8.01e-09	2.78e-08	-	protein kinase, putative
PF3D7_0724800	340.857	401.502	-0.23624	0.013252	0.022978	-	kelch protein, putative
PF3D7_0724900	60.1485	36.3418	0.7269	0.0056928	0.010444	-	kinesin-19, putative
PF3D7_0725000	1631.65	2381.26	-0.54539	2.78e-23	2.43e-22	-	exonuclease I, putative
PF3D7_0725100	3909.52	3304.78	0.24244	8.62e-10	3.24e-09	-	conserved Plasmodium membrane protein, unknown function
PF3D7_0725600	6299.85	3549.56	0.82768	0.00019346	0.00043156	-	18S ribosomal RNA
PF3D7_0726000	19979.5	11773.2	0.76302	0.00014594	0.00032979	-	28S ribosomal RNA
PF3D7_0726200	14277.6	9580.4	0.57559	2.93e-77	1.83e-75	FIKK7.1	serine/threonine protein kinase, FIKK family
PF3D7_0726300	352.538	454.232	-0.36565	0.019679	0.0331	PMS1	DNA mismatch repair protein PMS1, putative
PF3D7_0726500	21946	20121.7	0.1252	1.08e-05	2.79e-05	-	ubiquitin carboxyl-terminal hydrolase, putative
PF3D7_0726800	132.381	190.267	-0.52333	0.00029752	0.00064935	DAD1	dolichyl-diphosphooligosaccharide--protein glycosyltransferase subunit DAD1, putative
PF3D7_0727200	4804.26	3770.46	0.34957	2.58e-20	1.89e-19	NFS	cysteine desulfurase, putative
PF3D7_0727300	2087.78	1873.5	0.15623	0.00086835	0.0017972	DNMT	DNA (cytosine-5)-methyltransferase
PF3D7_0727400	5753.03	6604.88	-0.19921	5.34e-09	1.89e-08	-	proteasome subunit alpha type-5, putative
PF3D7_0727800	6862.78	6046.73	0.18264	7.95e-08	2.52e-07	-	cation transporting ATPase, putative
PF3D7_0728100	392.072	818.866	-1.0625	2.99e-41	6.11e-40	-	conserved Plasmodium membrane protein, unknown function
PF3D7_0728600	984.656	1272.29	-0.36974	6.19e-10	2.35e-09	-	zinc finger, C3HC4 type, putative
PF3D7_0728900	2300.5	2124.13	0.11507	0.011734	0.020494	-	RNA-binding protein, putative
PF3D7_0729000	520.596	411.821	0.33815	0.0010824	0.0022057	SRP9	signal recognition particle subunit SRP9
PF3D7_0729200	102.315	221.008	-1.1111	2.39e-09	8.66e-09	AOP	1-cys peroxiredoxin
PF3D7_0729300	9032.14	7170.09	0.33308	2.28e-24	2.1e-23	NMD3	60S ribosomal export protein NMD3, putative
PF3D7_0729400	9401.44	7207.55	0.38337	5.04e-23	4.36e-22	-	ribosome biogenesis protein BRX1 homolog,putative
PF3D7_0729500	6732.89	5493.95	0.29338	3.55e-17	2.18e-16	-	mRNA (N6-adenosine)-methyltransferase, putative
PF3D7_0729900	352.806	269.525	0.38845	0.00019934	0.00044413	-	dynein heavy chain, putative
PF3D7_0730100	537.941	693.665	-0.36679	2.25e-06	6.27e-06	-	tRNA pseudouridine synthase D, putative
PF3D7_0730200	1183.74	850.531	0.47692	1.84e-14	9.35e-14	-	AP-4 complex subunit beta, putative
PF3D7_0731000	123.032	76.7677	0.68047	0.0063577	0.011599	-	ncRNA
PF3D7_0731100	34743.4	24188	0.52245	1.96e-76	1.21e-74	PTP2	EMP1-trafficking protein
PF3D7_0731200	903.724	503.614	0.84356	9.27e-31	1.14e-29	-	Plasmodium exported protein, unknown function
PF3D7_0731300	19150.2	17828.9	0.10314	0.00049036	0.0010452	PfG174	Plasmodium exported protein (PHISTb), unknown function
PF3D7_0731400	3046	2655.04	0.19818	2.59e-06	7.17e-06	FIKK7.2	serine/threonine protein kinase, FIKK family,pseudogene
PF3D7_0731500	1811.73	1488.2	0.2838	3.38e-08	1.11e-07	EBA175	erythrocyte binding antigen-175
PF3D7_0731600	13467.2	19572.9	-0.53941	4.86e-73	2.57e-71	ACS5	acyl-CoA synthetase
PF3D7_0731700	241.427	344.496	-0.5129	2.08e-06	5.81e-06	-	Plasmodium exported protein (hyp9), unknown function
PF3D7_0731800	671.072	474.486	0.5001	1.71e-08	5.8e-08	GEXP08	alpha/beta hydrolase, putative
PF3D7_0732200	160.284	247.327	-0.62579	7.55e-07	2.19e-06	RIF	rifin
PF3D7_0732300	13.0077	33.8013	-1.3777	0.00043635	0.00093511	RIF	rifin
PF3D7_0732400	44.795	65.294	-0.54361	0.030838	0.049935	RIF	rifin
PF3D7_0732500	39.6008	100.54	-1.3442	2.23e-09	8.12e-09	RIF	rifin
PF3D7_0732900	4834.13	13535.6	-1.4854	0	0	RIF	rifin
PF3D7_0733000	1620.07	1347.96	0.26528	7.84e-07	2.27e-06	VAR	erythrocyte membrane protein 1, PfEMP1
PF3D7_0800100	827.162	915.682	-0.14668	0.024919	0.041081	VAR	erythrocyte membrane protein 1, PfEMP1
PF3D7_0800200	5601.77	3398.57	0.72095	7.94e-82	5.51e-80	VAR	erythrocyte membrane protein 1, PfEMP1
PF3D7_0800300	13271.3	8818.15	0.58976	5.32e-79	3.52e-77	VAR	erythrocyte membrane protein 1, PfEMP1
PF3D7_0800400	49.9483	90.961	-0.86481	6.89e-05	0.00016195	RIF	rifin
PF3D7_0800900	153.51	82.0491	0.90378	1.43e-07	4.43e-07	-	Plasmodium exported protein (hyp7), unknown function, pseudogene
PF3D7_0801000	37058.7	40648.8	-0.1334	5.3e-06	1.42e-05	-	Plasmodium exported protein (PHISTc), unknown function
PF3D7_0801100	689.012	528.93	0.38145	6.78e-07	1.97e-06	-	28S ribosomal RNA
PF3D7_0801500	5167.3	3867.65	0.41795	3.21e-29	3.69e-28	NOL10	nucleolar protein 10, putative
PF3D7_0801700	4441.82	5766.01	-0.37642	1.58e-10	6.32e-10	SENP2	sentrin-specific protease 2, putative
PF3D7_0802000	65716.3	78926.7	-0.26426	4.26e-21	3.26e-20	GDH3	glutamate dehydrogenase, putative
PF3D7_0802200	3038.83	8306.08	-1.4507	0	0	1-CysPxn	1-cys peroxiredoxin
PF3D7_0802300	12909.3	10746.3	0.26457	9.88e-18	6.31e-17	PWP2	periodic tryptophan protein 2, putative
PF3D7_0802500	2471.38	1681.3	0.55574	4.17e-32	5.58e-31	-	inositol 5-phosphatase, putative
PF3D7_0802600	394.473	320.475	0.29971	0.0041539	0.0077985	ACbeta	adenylyl cyclase beta
PF3D7_0803000	4979.27	3747.92	0.40984	1.42e-24	1.32e-23	CYP81	peptidyl-prolyl cis-trans isomerase
PF3D7_0803100	12862	11127.4	0.209	2.55e-07	7.68e-07	UTP14	U3 small nucleolar RNA-associated protein 14,putative
PF3D7_0803300	165.983	257.782	-0.63511	4.88e-07	1.44e-06	MORG1	mitogen-activated protein kinase organizer 1,putative
PF3D7_0803400	1066.19	1863.88	-0.80584	2.12e-17	1.33e-16	RAD54	DNA repair and recombination protein RAD54,putative
PF3D7_0803500	1634.49	1295.71	0.3351	3.23e-10	1.26e-09	-	AAA family ATPase, putative
PF3D7_0803700	349.325	534.406	-0.61336	9.22e-12	4.01e-11	g-tub	tubulin gamma chain
PF3D7_0803800	6361.86	8229.41	-0.37134	1.14e-27	1.22e-26	-	proteasome subunit beta type-4
PF3D7_0804000	5272.31	6056.65	-0.20008	2.15e-07	6.49e-07	-	cactin homolog, putative
PF3D7_0804400	336.891	543.027	-0.68874	3.22e-10	1.25e-09	METAP1c	methionine aminopeptidase 1c, putative
PF3D7_0804500	11768.6	17054.8	-0.53523	2.28e-26	2.31e-25	-	conserved Plasmodium membrane protein, unknown function
PF3D7_0804600	3231.73	2978.68	0.11763	0.008392	0.015045	-	U2 snRNA/tRNA pseudouridine synthase, putative
PF3D7_0804800	2999.82	2706.96	0.1482	0.00061356	0.0012925	CYP24	peptidyl-prolyl cis-trans isomerase
PF3D7_0804900	3284.66	2549.76	0.36538	4.75e-18	3.08e-17	-	GTPase-activating protein, putative
PF3D7_0805400	1642.17	1445.9	0.18364	0.0060765	0.011119	-	acetyltransferase, putative
PF3D7_0806000	3810.83	2928.01	0.38019	7.62e-21	5.75e-20	-	AAA family ATPase, putative
PF3D7_0806400	13.9113	29.0218	-1.0609	0.0085275	0.015267	-	glycosyltransferase family 28 protein, putative
PF3D7_0806500	5188.94	4011.45	0.37131	1.42e-23	1.26e-22	-	DnaJ protein, putative
PF3D7_0806600	1290.11	865.891	0.57524	3.57e-21	2.75e-20	-	kinesin-like protein, putative
PF3D7_0806700	5163.22	4522.7	0.19109	1.71e-07	5.24e-07	-	conserved Plasmodium membrane protein, unknown function
PF3D7_0806800	23343.8	19859.3	0.23323	5.56e-16	3.14e-15	-	vacuolar proton translocating ATPase subunit A,putative
PF3D7_0807100	3258.35	2994.78	0.12169	0.0027256	0.0052355	DHH1	ATP-dependent RNA helicase DHH1, putative
PF3D7_0807500	5647.44	6206.8	-0.13625	0.0016256	0.0032343	-	proteasome subunit alpha type-6, putative
PF3D7_0807700	418.363	325.257	0.36318	0.00020022	0.00044592	DegP	serine protease DegP
PF3D7_0807800	6245.77	5651.39	0.14427	3.89e-05	9.43e-05	RPN10	26S proteasome regulatory subunit RPN10,putative
PF3D7_0808100	1694.2	1215.54	0.479	3.47e-19	2.4e-18	-	AP-3 complex subunit delta, putative
PF3D7_0808200	343.022	213.008	0.68739	7.76e-10	2.92e-09	-	plasmepsin X
PF3D7_0808300	1871.73	1595.76	0.23013	5.68e-06	1.51e-05	-	ubiquitin regulatory protein, putative
PF3D7_0808500	13.6101	4.82345	1.4965	0.022591	0.03754	PlasmodiumRNAofunknownfunctionRUF6	Plasmodium RNA of unknown function RUF6-4
PF3D7_0808600	2406.64	1641.35	0.55213	7.61e-31	9.48e-30	VAR	erythrocyte membrane protein 1, PfEMP1
PF3D7_0808700	220.843	156.574	0.49618	0.00018227	0.00040839	VAR	erythrocyte membrane protein 1, PfEMP1
PF3D7_0808900	102.991	150.968	-0.55173	0.00066541	0.0013969	RIF	rifin
PF3D7_0809100	909.089	809.368	0.16763	0.011584	0.020244	VAR	erythrocyte membrane protein 1, PfEMP1
PF3D7_0809200	2927.92	2217.08	0.40122	6.07e-20	4.41e-19	pfa55-14	asparagine-rich antigen Pfa55-14
PF3D7_0809300	118.742	356.639	-1.5866	1.93e-37	3.28e-36	-	ncRNA
PF3D7_0809500	597.535	453.668	0.39739	1.16e-06	3.32e-06	-	histone acetyltransferase subunit NuA4,putative
PF3D7_0809600	870.112	1996.59	-1.1983	1.19e-104	1.27e-102	-	peptidase family C50, putative
PF3D7_0809900	604.069	491.381	0.29787	0.012596	0.021895	JmjC1	JmjC domain containing protein
PF3D7_0810000	1685.14	1886.99	-0.16321	0.0016572	0.0032936	-	acyl-CoA binding protein, putative
PF3D7_0810200	621.294	897.948	-0.53136	4.69e-14	2.34e-13	ABCK1	ABC1 family, putative
PF3D7_0810500	1984.85	2547.98	-0.36032	4.92e-15	2.62e-14	PPM7	protein phosphatase PPM7, putative
PF3D7_0810600	30826.8	38862.1	-0.33418	7.63e-33	1.05e-31	DBP1	ATP-dependent RNA helicase DBP1, putative
PF3D7_0810700	1274.22	1162.88	0.13191	0.023204	0.038479	-	conserved Plasmodium protein, unknown function
PF3D7_0811000	222.932	308.657	-0.4694	3.86e-05	9.37e-05	CUL1	cullin-1, putative
PF3D7_0811300	58387.2	53988.2	0.11301	0.012776	0.02218	CAF1	CCR4-associated factor 1
PF3D7_0811500	3372.16	2816.57	0.25973	2.55e-10	1e-09	CARM1	histone-arginine methyltransferase CARM1,putative
PF3D7_0811900	602.043	829.32	-0.46206	1.9e-10	7.54e-10	-	RNA-binding protein, putative
PF3D7_0812200	68.7598	97.9823	-0.51096	0.0095848	0.016985	-	trypsin-like serine protease, putative
PF3D7_0812220	199.678	313.262	-0.64969	2.29e-08	7.66e-08	-	GTPase, putative
PF3D7_0812300	110.819	76.8795	0.52754	0.0052471	0.0096777	SSP3	sporozoite surface protein 3, putative
PF3D7_0812400	12994.7	13758.1	-0.08235	0.0070009	0.012706	KARalpha	karyopherin alpha
PF3D7_0812500	11266.4	9314.23	0.27452	2.24e-18	1.48e-17	-	RNA-binding protein, putative
PF3D7_0812600	574.518	503.095	0.19152	0.01913	0.032275	-	ubiquitin-conjugating enzyme, putative
PF3D7_0813200	1564.31	1975.45	-0.33666	1.41e-11	6.05e-11	-	CS domain protein, putative
PF3D7_0813700	1451.06	1810.44	-0.31923	7.25e-08	2.31e-07	ABCF1	ABC transporter F family member 1, putative
PF3D7_0813900	26573.9	35475.7	-0.41682	9.01e-37	1.5e-35	-	40S ribosomal protein S16, putative
PF3D7_0814000	38777.6	51326.7	-0.40449	9.12e-49	2.46e-47	-	60S ribosomal protein L13-2, putative
PF3D7_0814100	699.604	589.921	0.24602	0.0010271	0.0021007	-	conserved Plasmodium protein, unknown function
PF3D7_0814200	85486.8	97824.1	-0.19449	4.8e-13	2.26e-12	ALBA1	DNA/RNA-binding protein Alba 1
PF3D7_0814300	5778.68	4610.81	0.32572	1.2e-19	8.52e-19	-	ATPase, putative
PF3D7_0814900	3997.67	5091.87	-0.34904	5.05e-21	3.85e-20	FeSOD	superoxide dismutase [Fe]
PF3D7_0815000	570.768	940.135	-0.71996	1.1e-24	1.03e-23	Sel3	selenoprotein
PF3D7_0815100	222.358	302.637	-0.44471	0.00010259	0.00023694	-	RAP protein, putative
PF3D7_0815200	14003.1	12143.2	0.20559	1.88e-11	7.98e-11	-	importin beta, putative
PF3D7_0815300	496.449	680.424	-0.45479	4.78e-09	1.69e-08	-	FAD-dependent monooxygenase, putative
PF3D7_0815600	15870.4	14679.7	0.11252	0.000158	0.0003556	EIF3G	eukaryotic translation initiation factor 3 subunit G, putative
PF3D7_0815800	4674.95	3790.75	0.30247	2.6e-13	1.25e-12	VPS9	vacuolar protein sorting-associated protein 9,putative
PF3D7_0816000	5865.14	3974.95	0.56123	3.78e-53	1.18e-51	RRB1	ribosome assembly protein RRB1, putative
PF3D7_0816600	4379.38	5796.59	-0.40448	1.04e-28	1.17e-27	ClpB1	chaperone protein ClpB1
PF3D7_0816700	284.405	459.957	-0.69355	5.16e-06	1.38e-05	TRAPPC2L	trafficking protein particle complex subunit 2-like protein, putative
PF3D7_0817100	534.578	710.584	-0.4106	7.98e-08	2.53e-07	-	GTPase, putative
PF3D7_0817300	7975.77	6465.63	0.30283	2.44e-19	1.71e-18	-	asparagine-rich antigen
PF3D7_0817400	320.144	423.52	-0.40371	2.91e-05	7.17e-05	-	phosphatase, putative
PF3D7_0817500	11752.5	13013.1	-0.147	8.23e-05	0.00019179	-	protein kinase c inhibitor-like protein,putative
PF3D7_0817900	2035.59	2567.56	-0.33495	1.21e-06	3.46e-06	HMGB2	high mobility group protein B2
PF3D7_0818100	244.445	114.806	1.0903	7.55e-15	3.96e-14	-	zinc finger protein, putative
PF3D7_0818200	31720	39311.2	-0.30955	1.54e-28	1.72e-27	14-3-3I	14-3-3 protein
PF3D7_0818400	3340.52	2722.25	0.29528	7.52e-10	2.84e-09	FCF1	rRNA-processing protein FCF1, putative
PF3D7_0818500	6484.18	5675.5	0.19218	5.33e-08	1.73e-07	-	zinc finger protein, putative
PF3D7_0818700	6487.12	4245.08	0.61179	5.26e-65	2.4e-63	-	DNA helicase, putative
PF3D7_0818800	3089.22	2002.17	0.62568	1.5e-45	3.54e-44	IMP4	U3 small nucleolar ribonucleoprotein protein IMP4, putative
PF3D7_0818900	518098	286511	0.85464	5.14e-227	3.17e-224	HSP70	heat shock protein 70
PF3D7_0819100	2592.84	1982.81	0.38698	2.76e-17	1.71e-16	-	BRIX domain, putative
PF3D7_0819200	138.266	105.184	0.39452	0.020665	0.034642	PLP5	perforin-like protein 5
PF3D7_0819400	137.761	93.3755	0.56105	0.00090871	0.0018744	PLP4	perforin-like protein 4
PF3D7_0820000	13735.7	12196.7	0.17143	1.56e-08	5.31e-08	SRCAP	Snf2-related CBP activator, putative
PF3D7_0820200	4376.02	3779.69	0.21135	2.68e-08	8.88e-08	PGPS	phosphatidylglycerophosphate synthase
PF3D7_0820500	4775.21	3069.02	0.63779	2.61e-60	9.94e-59	-	C-13 antigen
PF3D7_0820700	1903.79	2075.09	-0.1243	0.020609	0.034559	KDH	2-oxoglutarate dehydrogenase E1 component
PF3D7_0821100	6760.57	5555.4	0.28325	2.36e-16	1.37e-15	PK1	protein kinase 1
PF3D7_0821300	3167.14	2721.16	0.21896	1.44e-07	4.44e-07	DHX36	ATP-dependent RNA helicase DHX36, putative
PF3D7_0821600	3313.78	2788.29	0.2491	3.06e-09	1.1e-08	CLP1	clp1-related protein, putative
PF3D7_0821700	12247.8	17181.9	-0.48837	2.67e-59	9.97e-58	-	60S ribosomal protein L22, putative
PF3D7_0822000	313.685	485.122	-0.62903	1.78e-11	7.6e-11	-	mitochondrial ribosomal protein L4 precursor,putative
PF3D7_0822500	213.312	158.27	0.43057	0.004922	0.0091357	DLC1	dynein light chain 1
PF3D7_0822600	8096.3	6944.01	0.2215	2.46e-11	1.04e-10	SEC23	protein transport protein SEC23
PF3D7_0822800	2024.64	1714.86	0.23957	1.04e-06	3e-06	-	U5 snrnp-specific protein, putative
PF3D7_0823100	2440.29	2196.38	0.15193	0.0008801	0.0018194	-	RWD domain-containing protein, putative
PF3D7_0823200	16855.6	14577.9	0.20945	3.24e-12	1.46e-11	-	RNA-binding protein, putative
PF3D7_0823300	21224.1	19957.6	0.088767	0.0020771	0.0040714	GCN5	histone acetyltransferase GCN5
PF3D7_0823400	38.7978	22.282	0.80009	0.019196	0.032373	-	alpha/beta hydrolase, putative
PF3D7_0823500	120.072	86.2896	0.47664	0.0078174	0.014096	IMC1i	inner membrane complex protein 1i, putative
PF3D7_0823900	1501.58	2080.62	-0.47054	1.85e-16	1.09e-15	DTC	dicarboxylate/tricarboxylate carrier
PF3D7_0824100	235.107	369.358	-0.6517	3.71e-05	9.03e-05	-	exonuclease, putative
PF3D7_0824300	162.399	269.17	-0.72897	9.05e-09	3.13e-08	-	GTP-binding protein, putative
PF3D7_0824400	4888.44	7782.65	-0.67089	9.12e-83	6.67e-81	NT2	nucleoside transporter 2
PF3D7_0824600	2209.86	1832.49	0.27015	1.55e-08	5.26e-08	DRE2	Fe-S cluster assembly protein DRE2, putative
PF3D7_0824700	107.875	179.72	-0.73638	1.18e-06	3.38e-06	LMF1	lipase maturation factor, putative
PF3D7_0824800	4444.5	3765.31	0.23925	2.3e-10	9.06e-10	-	conserved Plasmodium membrane protein, unknown function
PF3D7_0825200	99.0653	148.93	-0.58818	0.00030468	0.0006642	IF3a	translation initiation factor IF-3
PF3D7_0825500	7073.93	5737.03	0.30221	1.74e-18	1.16e-17	KRI1	protein KRI1, putative
PF3D7_0826100	32049.7	42982.4	-0.42344	1.31e-08	4.49e-08	-	E3 ubiquitin-protein ligase, putative
PF3D7_0826300	613.112	747.448	-0.28582	0.0005034	0.0010693	-	SPRY domain, putative
PF3D7_0826400	111.343	173.73	-0.64183	0.0022958	0.004467	-	dehydrodolichyl diphosphate synthetase,putative
PF3D7_0826500	5169.21	4575.18	0.17612	1.57e-06	4.43e-06	UBE4B	ubiquitin conjugation factor E4 B, putative
PF3D7_0826600	742.134	889.721	-0.26167	0.0024636	0.0047685	VAMP7	SNARE protein, putative
PF3D7_0826700	40356.9	57785	-0.51788	2.06e-79	1.38e-77	RACK	receptor for activated c kinase
PF3D7_0827100	1556.14	1976.15	-0.34472	4.72e-12	2.09e-11	IF2c	translation initiation factor IF-2, putative
PF3D7_0827500	246.456	340.012	-0.46426	1.4e-05	3.56e-05	-	apicoplast ribosomal protein L21 precursor,putative
PF3D7_0827800	6906.86	5905.21	0.22604	5.7e-11	2.35e-10	SET3	SET domain protein, putative
PF3D7_0827900	32137.7	38840.3	-0.27329	1.33e-22	1.12e-21	PDI8	protein disulfide isomerase
PF3D7_0828000	176.703	125.471	0.49397	0.0011024	0.0022435	ROM3	rhomboid protease ROM3
PF3D7_0828200	4065.59	4955.86	-0.28567	1.03e-08	3.55e-08	-	leucine--tRNA ligase, putative
PF3D7_0828400	146.776	249.608	-0.76605	4.7e-09	1.67e-08	OXA1	mitochondrial inner membrane protein OXA1,putative
PF3D7_0828500	180.362	370.838	-1.0399	2.56e-20	1.88e-19	-	translation initiation factor eIF-2B subunit alpha, putative
PF3D7_0828800	264.358	167.149	0.66135	1.95e-07	5.91e-07	GAMA	GPI-anchored micronemal antigen
PF3D7_0829000	2762.93	2292.33	0.26938	1.3e-09	4.83e-09	-	conserved Plasmodium membrane protein, unknown function
PF3D7_0829200	1838.19	2765.61	-0.58931	2.75e-26	2.78e-25	-	prohibitin, putative
PF3D7_0829300	1280.23	1446.31	-0.17597	0.0060037	0.010996	LSM8	U6 snRNA-associated Sm-like protein LSm8,putative
PF3D7_0829400	210.345	135.699	0.63235	5.07e-06	1.36e-05	-	prolyl 4-hydroxylase subunit alpha, putative
PF3D7_0830200	26.9682	11.4303	1.2384	0.0047544	0.0088452	-	28S ribosomal RNA
PF3D7_0830500	1544.2	1023.2	0.59377	7.3e-26	7.23e-25	TryThrA	sporozoite and liver stage tryptophan-rich protein, putative
PF3D7_0830600	1783.47	1390.88	0.35869	4.03e-12	1.8e-11	-	Plasmodium exported protein (PHISTc), unknown function
PF3D7_0900100	314.21	388.831	-0.30741	0.0015556	0.0031031	VAR	erythrocyte membrane protein 1, PfEMP1
PF3D7_0900200	733.285	634.711	0.20828	0.003536	0.0066996	RIF	rifin
PF3D7_0900300	38.1296	56.8405	-0.57601	0.0279	0.045483	RIF	rifin
PF3D7_0900400	433.655	617.191	-0.50917	6.4e-10	2.43e-09	RIF	rifin
PF3D7_0900700	11.2391	34.3727	-1.6127	4.69e-05	0.00011251	RIF	rifin
PF3D7_0901300	25.231	45.0822	-0.83736	0.0081772	0.014716	RIF	rifin
PF3D7_0901400	70.82	167.159	-1.239	3.96e-13	1.88e-12	RIF	rifin
PF3D7_0901500	95.4371	237.935	-1.3179	6.8e-14	3.36e-13	RIF	rifin
PF3D7_0901600	39.4421	15.8219	1.3178	0.00021728	0.00048159	-	stevor
PF3D7_0901800	1121.72	1387.75	-0.30704	9e-08	2.82e-07	-	Plasmodium exported protein, unknown function
PF3D7_0902300	7323.8	4920.84	0.57369	9.04e-61	3.49e-59	FIKK9.4	serine/threonine protein kinase, FIKK family
PF3D7_0902400	229.239	186.876	0.29477	0.020272	0.034026	FIKK9.5	serine/threonine protein kinase, FIKK family
PF3D7_0902500	5013.26	3680.88	0.4457	5.38e-32	7.18e-31	FIKK9.6	serine/threonine protein kinase, FIKK family
PF3D7_0902600.1	1383.63	1078.17	0.35988	4.2e-10	1.61e-09	-	serine/threonine protein kinase, FIKK family
PF3D7_0902700	1292.7	1810.76	-0.48621	2.63e-20	1.92e-19	-	Plasmodium exported protein (PHISTb), unknown function, pseudogene
PF3D7_0902800	1481.64	1810.41	-0.28912	1.67e-08	5.68e-08	SERA9	serine repeat antigen 9
PF3D7_0903200	7359.63	10297.5	-0.48459	1.91e-50	5.56e-49	RAB7	ras-related protein RAB7
PF3D7_0903400	41567.6	33382.6	0.31636	2.39e-30	2.89e-29	DDX60	DEAD/DEAH box helicase, putative
PF3D7_0903700	841.237	1981.3	-1.2359	5.78e-110	6.69e-108	-	alpha tubulin 1
PF3D7_0903900	19597.7	27433.1	-0.48523	3.45e-64	1.52e-62	RPL32	60S ribosomal protein L32
PF3D7_0904000	10205.4	9596.6	0.08874	0.0046949	0.0087433	-	GTPase-activating protein, putative
PF3D7_0904400	341.831	423.684	-0.30971	0.0024484	0.0047425	SPC3	signal peptidase complex subunit 3, putative
PF3D7_0904500	487.41	666.677	-0.45185	2.83e-06	7.79e-06	-	prefoldin subunit 4, putative
PF3D7_0904700	59.3268	86.1983	-0.53897	0.014124	0.024383	HU	bacterial histone-like protein
PF3D7_0904800	1910.91	2999.41	-0.65042	4.83e-48	1.27e-46	RPA1	replication protein A1, small fragment
PF3D7_0904900	2277.09	2910.22	-0.35394	8.14e-16	4.53e-15	CuTP	copper-transporting ATPase
PF3D7_0905100	4469.42	3409.91	0.39035	1.14e-23	1.01e-22	NUP100	nucleoporin NUP100/NSP100, putative
PF3D7_0905200	3849.3	3230.97	0.25263	4.03e-10	1.55e-09	-	mitochondrial carrier protein, putative
PF3D7_0905400	1418.61	1650.61	-0.21852	3.7e-05	9.02e-05	RhopH3	high molecular weight rhoptry protein 3
PF3D7_0905900	3125.08	2252.43	0.47241	6.64e-18	4.27e-17	SEC27	coatomer subunit beta, putative
PF3D7_0906000	1691.98	1953.77	-0.20755	2.95e-05	7.27e-05	RNaseII	exoribonuclease II
PF3D7_0906100	241.598	459.448	-0.92729	2.04e-20	1.5e-19	VPS46	vacuolar protein sorting-associated protein 46,putative
PF3D7_0906200	269.968	212.057	0.34833	0.0099283	0.017577	-	conserved Plasmodium protein, unknown function
PF3D7_0906300	923.871	748.441	0.3038	6.9e-06	1.82e-05	-	Maf-like protein, putative
PF3D7_0906400	387.293	197.384	0.97242	9.06e-19	6.13e-18	-	dynein light intermediate chain 2, cytosolic
PF3D7_0906500	9595.42	8715.7	0.13873	0.0031272	0.005974	-	arginase
PF3D7_0906800	267.964	203.615	0.3962	0.0011465	0.0023278	-	probable protein, unknown function
PF3D7_0906910	2928.24	2546.8	0.20134	3.01e-06	8.24e-06	-	tubulin-specific chaperone, putative
PF3D7_0907100	689.213	890.556	-0.36976	9.29e-08	2.91e-07	-	conserved Plasmodium protein, unknown function
PF3D7_0907200	4954.76	3249.03	0.6088	1.1e-56	3.7e-55	-	GTPase-activating protein, putative
PF3D7_0907400	6719.8	5711.18	0.23463	1.09e-11	4.71e-11	ClpY	ATP-dependent protease ATPase subunit ClpY
PF3D7_0907600	2239.93	2071.87	0.11252	0.025254	0.041547	-	translation initiation factor SUI1, putative
PF3D7_0907700	12874.7	11485	0.16478	9.71e-08	3.04e-07	PA28	subunit of proteaseome activator complex,putative
PF3D7_0907900	700.914	1542.43	-1.1379	9.16e-75	5.14e-73	PDF	peptide deformylase
PF3D7_0908000	1064.91	785.826	0.43844	1.28e-11	5.53e-11	-	P1 nuclease, putative
PF3D7_0908600	2584.85	1929.56	0.42181	4.05e-20	2.95e-19	-	ribosomal RNA methyltransferase, putative
PF3D7_0909400	6784.63	5579.23	0.28221	4.77e-16	2.71e-15	-	exoribonuclease, putative
PF3D7_0909500	70.7781	35.5076	0.99518	6.92e-05	0.00016256	SPM1	subpellicular microtubule protein 1, putative
PF3D7_0909700	2850.21	2096.84	0.44285	2.51e-23	2.2e-22	-	FHA domain protein, putative
PF3D7_0909800	1929.03	1716.64	0.16828	0.0041779	0.0078384	SNRPD3	small nuclear ribonucleoprotein Sm D3, putative
PF3D7_0909900	4648.49	3682.73	0.33599	8.49e-19	5.76e-18	-	helicase SKI2W, putative
PF3D7_0910100	9911.18	7853.47	0.33573	1.55e-25	1.5e-24	-	Ran-binding protein, putative
PF3D7_0910400	1426.74	1629.42	-0.19164	0.0002724	0.00059804	-	selenide water dikinase, putative
PF3D7_0910500	634.441	550.525	0.20468	0.0083626	0.015001	-	DNA repair protein REV1, putative
PF3D7_0910700	155.864	204.066	-0.38875	0.0049497	0.0091749	ALP5a	actin-like protein, putative
PF3D7_0910800	1961.4	1666.3	0.23524	1.32e-06	3.76e-06	NBP35	cytosolic Fe-S cluster assembly factor NBP35,putative
PF3D7_0910900	252.628	475.809	-0.91337	3.88e-10	1.5e-09	-	DNA primase large subunit, putative
PF3D7_0911000	279.285	337.073	-0.27133	0.010981	0.019239	-	phosphatidylinositol N-acetylglucosaminyltransferase, putative
PF3D7_0911700	1046.2	1194.13	-0.19081	0.001279	0.0025788	-	GTP-binding protein, putative
PF3D7_0912000	2607.43	3180.95	-0.28683	1.35e-11	5.81e-11	-	conserved Plasmodium protein, unknown function
PF3D7_0912100	1373.54	1112.17	0.30453	8.16e-08	2.58e-07	-	zinc finger protein, putative
PF3D7_0912200	503.57	369.784	0.44551	0.00012712	0.00028927	-	conserved Plasmodium membrane protein, unknown function
PF3D7_0912400	4123.33	4436.14	-0.10549	0.0041825	0.0078438	-	alkaline phosphatase, putative
PF3D7_0912800	4833.3	3808.49	0.34379	9.27e-20	6.62e-19	GCD10	tRNA (adenine(58)-N(1))-methyltransferase non-catalytic subunit TRM6, putative
PF3D7_0913200	13426.6	18192.8	-0.43827	5.05e-49	1.39e-47	EF-1beta	elongation factor 1-beta
PF3D7_0914000	1231.33	983.714	0.3239	0.00062806	0.001322	-	pseudouridylate synthase, putative
PF3D7_0914200	1183.37	1036.28	0.19149	0.0012894	0.002597	-	phospholipid or glycerol acyltransferase,putative
PF3D7_0914300	3334.21	2573.76	0.37347	4.8e-19	3.29e-18	-	met-10+ like protein, putative
PF3D7_0914700	1482.56	1204.74	0.29937	8.64e-08	2.71e-07	MFR4	transporter, putative
PF3D7_0914800	259.479	338.589	-0.38392	0.00035089	0.00076046	-	GINS complex subunit Psf3, putative
PF3D7_0914900	2213.5	1866.05	0.24634	1.82e-07	5.54e-07	-	BSD-domain protein, putative
PF3D7_0915000	317.959	419.695	-0.4005	4.03e-05	9.76e-05	NDH2	type II NADH:ubiquinone oxidoreductase
PF3D7_0915100	2396.3	2029.86	0.23943	1.05e-05	2.72e-05	UBC9	SUMO-conjugating enzyme UBC9
PF3D7_0915400	84336.6	72406.9	0.22003	2.63e-16	1.53e-15	PFK9	6-phosphofructokinase
PF3D7_0916000	410.412	330.609	0.31195	0.0049303	0.0091481	MFS2	sugar transporter, putative
PF3D7_0916100	340.56	272.225	0.32311	0.001788	0.0035359	TRX3	thioredoxin 3
PF3D7_0916500	1281.98	1531.04	-0.25614	2.63e-06	7.26e-06	UFD1	ubiquitin fusion degradation protein 1
PF3D7_0916700	8528.02	7002.61	0.28432	1.3e-08	4.46e-08	HoMu	RNA-binding protein musashi, putative
PF3D7_0917100	1360.7	1188.87	0.19476	0.0015513	0.0030965	OGG1	N-glycosylase/DNA lyase, putative
PF3D7_0917600	7381.88	5601.49	0.39818	3.6e-31	4.57e-30	PRP43	pre-mRNA-splicing factor ATP-dependent RNA helicase PRP43, putative
PF3D7_0917700	168.065	109.811	0.61399	6.66e-05	0.00015697	-	XPA binding protein 1, putative
PF3D7_0917900	88694.6	95425.5	-0.10553	7.87e-05	0.00018403	HSP70-2	heat shock protein 70
PF3D7_0918000	1620.82	2096.6	-0.37132	5.13e-14	2.55e-13	GAP50	glideosome-associated protein 50
PF3D7_0918200.1	1514.98	1768.9	-0.22355	1.16e-05	2.98e-05	-	50S ribosomal protein L3, apicoplast, putative
PF3D7_0918300	4705.19	4328.87	0.12026	0.0010199	0.0020874	EIF3F	eukaryotic translation initiation factor 3 subunit F, putative
PF3D7_0918500	1712.58	3883.12	-1.181	4.12e-108	4.49e-106	telomeraseRNA	telomerase RNA
PF3D7_0918800	3145.07	2664.49	0.23923	1.71e-08	5.79e-08	-	dihydrouridine synthase, putative
PF3D7_0918900	8946.31	7869.57	0.18501	1.39e-08	4.76e-08	gammaGCS	gamma-glutamylcysteine synthetase
PF3D7_0919000	16223.4	17911.7	-0.14283	1.02e-06	2.93e-06	NAPS	nucleosome assembly protein
PF3D7_0919100	7987.33	7531.29	0.084817	0.019455	0.032752	-	DnaJ protein, putative
PF3D7_0919200	114.046	50.3374	1.1799	8.18e-09	2.84e-08	-	PPPDE peptidase, putative
PF3D7_0919400	462.547	603.661	-0.38414	2.8e-06	7.73e-06	PDI9	protein disulfide isomerase
PF3D7_0919600	132.485	226.415	-0.77314	2.45e-08	8.17e-08	-	dolichyl-diphosphooligosaccharide--protein glycosyltransferase, putative
PF3D7_0919800	1661.65	1276.99	0.37988	1.83e-12	8.36e-12	-	TLD domain-containing protein
PF3D7_0919900	638.843	905.302	-0.50294	1.85e-07	5.63e-07	-	regulator of chromosome condensation, putative
PF3D7_0920000	743.32	646.504	0.20132	0.0063884	0.01164	ELO3	long chain fatty acid elongation enzyme,putative
PF3D7_0920200	482.18	836.374	-0.79458	3.82e-26	3.84e-25	-	CS domain protein, putative
PF3D7_0920800	13798.9	13172	0.067079	0.028387	0.046236	IMPDH	inosine-5'-monophosphate dehydrogenase
PF3D7_0920900	2891.02	2649.07	0.12609	0.0025291	0.0048868	PRP24	U4/U6 snRNA-associated-splicing factor,putative
PF3D7_0921200	7209.53	6190.45	0.21986	9.14e-11	3.71e-10	-	conserved Plasmodium membrane protein, unknown function
PF3D7_0921400	57.4187	96.0079	-0.74163	0.00038836	0.0008371	NifU	NifU-like scaffold protein, putative
PF3D7_0921600	2419.79	2102.86	0.20253	1.1e-05	2.82e-05	-	tetratricopeptide repeat family protein,putative
PF3D7_0921800	3388.82	2904.8	0.22235	7.25e-08	2.31e-07	RPF1	ribosome production factor 1, putative
PF3D7_0922100	24240.2	21460.6	0.17571	7.19e-09	2.52e-08	-	ubiquitin-like protein, putative
PF3D7_0922200	36629.6	28724.8	0.35071	1.53e-35	2.42e-34	SAMS	S-adenosylmethionine synthetase
PF3D7_0922400	228.799	409.041	-0.83817	1.6e-15	8.75e-15	pBAS	para-aminobenzoic acid synthetase
PF3D7_0922500	27797.4	38157.8	-0.45703	1.27e-59	4.78e-58	PGK	phosphoglycerate kinase
PF3D7_0922600	7086.61	5907.6	0.26252	1.64e-14	8.39e-14	-	glutamine synthetase, putative
PF3D7_0923000	2210.89	1667.23	0.40717	4.51e-17	2.75e-16	RPB3	DNA-directed RNA polymerase II subunit RPB3,putative
PF3D7_0923200	7658.69	7226.57	0.083786	0.0097262	0.01723	NOS	nitric oxide synthase, putative
PF3D7_0923300	836.82	749.017	0.15992	0.029482	0.047894	PLP3	perforin-like protein 3
PF3D7_0923500	81.95	115.323	-0.49287	0.0083196	0.014948	-	cyclin-dependent kinases regulatory subunit,putative
PF3D7_0923600	107.926	166.773	-0.62784	0.001261	0.0025473	LipL2	lipoate-protein ligase 2
PF3D7_0923900	4342.96	4635.54	-0.09406	0.0099466	0.017604	-	RNA-binding protein, putative
PF3D7_0924000	979.374	757.207	0.37117	1.03e-06	2.98e-06	-	patatin-like phospholipase, putative
PF3D7_0924700	3866.09	3049.68	0.34221	1.32e-17	8.34e-17	SF3A3	splicing factor 3A subunit 3, putative
PF3D7_0925200	4812.91	3792.44	0.34378	7.99e-20	5.72e-19	RRP8	ribosomal RNA-processing protein 8, putative
PF3D7_0925300	236.465	438.134	-0.88975	2.24e-18	1.48e-17	aPRS	proline--tRNA ligase, putative
PF3D7_0925500	431.12	528.15	-0.29286	0.00077557	0.0016148	TLP2	thioredoxin-like protein 2
PF3D7_0925600	39.6199	71.9283	-0.86034	0.00050222	0.001068	-	zinc binding protein (Yippee), putative
PF3D7_0925700	5427.26	4733.27	0.19739	4.67e-08	1.52e-07	HDAC1	histone deacetylase 1
PF3D7_0926000	1104.08	1313.22	-0.25026	1.3e-05	3.33e-05	-	protein kinase, putative
PF3D7_0926100	32435	26172	0.30952	3.49e-28	3.8e-27	-	protein kinase, putative
PF3D7_0926600	80.413	46.0153	0.80532	0.003413	0.0064819	-	conserved Plasmodium membrane protein, unknown function
PF3D7_0926700	4793.78	5520.91	-0.20374	1.54e-07	4.75e-07	NADSYN	glutamine-dependent NAD(+) synthetase, putative
PF3D7_0926800	487.292	738.859	-0.60051	1.11e-14	5.73e-14	-	conserved Plasmodium protein, unknown function
PF3D7_0927100	60.801	91.4512	-0.58891	0.0050046	0.0092704	-	conserved Plasmodium protein, unknown function
PF3D7_0927200	331.664	174.544	0.92613	1.28e-12	5.9e-12	-	zinc finger protein, putative
PF3D7_0927300	269.037	347.651	-0.36984	0.00041587	0.00089224	FH	fumarate hydratase, putative
PF3D7_0927700	280.265	332.557	-0.24681	0.018083	0.030713	PPP4	serine/threonine protein phosphatase 4,putative
PF3D7_0927800	205.242	361.698	-0.81746	1.94e-07	5.9e-07	COX5B	cytochrome c oxidase subunit 5B, putative
PF3D7_0927900	2748.81	2386.26	0.20406	0.0016037	0.0031918	PSD	phosphatidylserine decarboxylase
PF3D7_0928400	1639.63	1476.67	0.15103	0.0038168	0.0072022	-	conserved Plasmodium membrane protein, unknown function
PF3D7_0928800	545.81	743.964	-0.44683	2.26e-09	8.24e-09	-	serine/threonine protein kinase, putative
PF3D7_0928900	1188.55	1048.85	0.18041	0.0022867	0.004451	GK	guanylate kinase
PF3D7_0929000	2620.67	1961.09	0.41828	2.24e-20	1.65e-19	TAF7	transcription initiation factor TFIID subunit 7,putative
PF3D7_0929100	245.05	546.973	-1.1584	9.61e-34	1.38e-32	-	conserved Plasmodium protein, unknown function
PF3D7_0929200	10047	8977.15	0.16243	4.49e-07	1.33e-06	-	RNA-binding protein, putative
PF3D7_0929400	680.151	811.828	-0.25532	0.00051531	0.0010921	RhopH2	high molecular weight rhoptry protein 2
PF3D7_0930300	3652.07	5007	-0.45523	4.11e-33	5.78e-32	MSP1	merozoite surface protein 1
PF3D7_0930500	4136.12	3371.97	0.29469	7.53e-14	3.71e-13	DGK1	diacylglycerol kinase, putative
PF3D7_0930600.1	3048.98	2324.35	0.3915	1.96e-19	1.38e-18	-	peptidyl-prolyl cis-trans isomerase
PF3D7_0930800	1420.17	1602.43	-0.1742	0.0010121	0.0020724	-	conserved Plasmodium membrane protein, unknown function
PF3D7_0931000	3169.41	2626.07	0.27131	9.94e-11	4.02e-10	-	elongation factor Tu, putative
PF3D7_0931100	15999.7	13496.2	0.2455	1.67e-13	8.08e-13	-	nucleolar protein Nop52, putative
PF3D7_0931300	1664.73	498.357	1.74	9.47e-164	3.51e-161	-	asparagine-rich antigen, putative
PF3D7_0931800	4980.5	5530.41	-0.1511	8.14e-05	0.0001899	-	proteasome subunit beta type-6, putative
PF3D7_0931900	58.2789	39.498	0.56119	0.029755	0.048309	AKLP2	adenylate kinase-like protein 2
PF3D7_0932100	543.422	717.386	-0.40068	0.0018875	0.0037208	-	protein MAM3, putative
PF3D7_0932200	306.583	660.446	-1.1072	4.68e-37	7.89e-36	PFN	profilin, putative
PF3D7_0932300	6565.26	7727.53	-0.23515	3.52e-12	1.58e-11	M18AAP	M18 aspartyl aminopeptidase
PF3D7_0932400	285.764	388.205	-0.44199	1.29e-05	3.31e-05	RF1	peptide release factor, putative
PF3D7_0932500	126.491	185.72	-0.5541	0.00014486	0.00032761	DHHC6	palmitoyltransferase, putative
PF3D7_0932600	73.8292	99.794	-0.43476	0.024592	0.04059	RPS6	apicoplast ribosomal protein S6, putative
PF3D7_0933000	4009.86	3054.39	0.39267	6.41e-23	5.5e-22	-	mRNA processing protein, putative
PF3D7_0933200	165.252	273.351	-0.72609	4.18e-09	1.49e-08	-	calcyclin binding protein, putative
PF3D7_0933600	4750.9	5559.27	-0.2267	3.36e-10	1.3e-09	MAS1	mitochondrial-processing peptidase subunit beta,putative
PF3D7_0934100	3675.6	2941.17	0.32159	2.09e-15	1.12e-14	XPD	TFIIH basal transcription factor complex helicase XPD subunit
PF3D7_0934400	312.579	501.768	-0.6828	1.54e-13	7.51e-13	ApiAP2	transcription factor with AP2 domain(s),putative
PF3D7_0934500	5160.61	4867.95	0.084228	0.020071	0.033708	-	V-type proton ATPase subunit E, putative
PF3D7_0934700	5909.25	4871.02	0.27875	6.69e-15	3.52e-14	-	UBX domain, putative
PF3D7_0934800	641.036	545.447	0.23297	0.012198	0.021237	PKAc	cAMP-dependent protein kinase catalytic subunit
PF3D7_0935200	8356.17	6824.58	0.2921	2.25e-18	1.49e-17	VPS33	vacuolar protein sorting-associated protein 33,putative
PF3D7_0935400	595.732	715.674	-0.26464	0.00039084	0.00084114	GDV1	gametocyte development protein 1
PF3D7_0935500	1409.88	1281	0.1383	0.014177	0.024453	GEXP22	Plasmodium exported protein, unknown function
PF3D7_0935600	17605.3	11905.2	0.56441	3.58e-78	2.29e-76	GIG	gametocytogenesis-implicated protein
PF3D7_0935800	690.128	859.844	-0.31721	4.61e-06	1.24e-05	CLAG9	cytoadherence linked asexual protein 9
PF3D7_0935900	98860.6	141079	-0.51304	8.97e-45	2.06e-43	REX1	ring-exported protein 1
PF3D7_0936000	29058.4	30875	-0.087484	0.0021481	0.0042001	REX2	ring-exported protein 2
PF3D7_0936200	8183.56	8793.11	-0.10364	0.0013882	0.0027889	-	Plasmodium exported protein (hyp11), unknown function
PF3D7_0936300	46520.4	42769.9	0.12127	1.09e-05	2.8e-05	REX3	ring-exported protein 3
PF3D7_0936400	2532.35	1942.64	0.38246	1.38e-16	8.14e-16	REX4	ring-exported protein 4
PF3D7_0936500	309.45	206.605	0.58283	3.04e-07	9.11e-07	VAP1	virulence-associated protein 1
PF3D7_0936600	17439	16345.9	0.093389	0.0015557	0.0031031	GEXP5	gametocyte exported protein 5
PF3D7_0936700	63.2006	32.5468	0.95742	0.022607	0.037547	-	lysophospholipase, putative
PF3D7_0936800	54580.3	46943.3	0.21746	1.94e-15	1.05e-14	-	Plasmodium exported protein (PHISTc), unknown function
PF3D7_0936900	31.0095	104.634	-1.7546	2.73e-14	1.38e-13	-	Plasmodium exported protein (PHISTb), unknown function, pseudogene
PF3D7_0937500	241.088	325.254	-0.43201	0.00012155	0.00027705	RIF	rifin
PF3D7_0937600	541.462	356.863	0.60149	1.16e-11	5.02e-11	VAR	erythrocyte membrane protein 1, PfEMP1
PF3D7_0937700	38.702	62.9251	-0.70123	0.0061935	0.011318	RIF	rifin
PF3D7_1000100	972.104	846.955	0.19883	0.0024304	0.0047107	VAR	erythrocyte membrane protein 1, PfEMP1
PF3D7_1000200	369.227	609.077	-0.72212	3.49e-17	2.15e-16	RIF	rifin
PF3D7_1000700	61.3699	40.647	0.59438	0.017807	0.030254	-	Plasmodium exported protein (PHISTa), unknown function, pseudogene
PF3D7_1000800	126.535	194.037	-0.61679	4.12e-05	9.98e-05	-	stevor, pseudogene
PF3D7_1000900	87.5547	41.723	1.0693	3.67e-06	9.97e-06	-	erythrocyte membrane protein 1 (PfEMP1),pseudogene
PF3D7_1001000	9384.46	9887.28	-0.0753	0.01709	0.029204	PfJ13	Plasmodium exported protein (hyp12), unknown function
PF3D7_1001200	2021.35	4398.98	-1.1218	2.93e-113	3.71e-111	ACBP2	acyl-CoA binding protein, isoform 2, ACBP2
PF3D7_1001300	25.9568	102.98	-1.9882	2.04e-16	1.19e-15	-	Plasmodium exported protein (PHISTa), unknown function
PF3D7_1001400	15315.6	11571.5	0.40442	2.03e-40	3.94e-39	-	alpha/beta hydrolase, putative
PF3D7_1001600	2206.85	1990.75	0.14868	0.001307	0.0026315	-	alpha/beta hydrolase, putative
PF3D7_1001700	6255.96	4224.63	0.56641	9.2e-53	2.84e-51	-	Plasmodium exported protein (PHISTc), unknown function
PF3D7_1001800	1331.9	988.119	0.43073	1.97e-13	9.51e-13	-	Plasmodium exported protein (PHISTc), unknown function
PF3D7_1001900	2534.63	2175.54	0.2204	5.93e-05	0.0001404	PfJ23	Plasmodium exported protein (hyp16), unknown function
PF3D7_1002000	297.608	204.219	0.5433	2.77e-06	7.64e-06	-	Plasmodium exported protein (hyp2), unknown function
PF3D7_1002100	8251.91	7643.31	0.11053	0.0025032	0.0048419	PTP5	EMP1-trafficking protein
PF3D7_1002200	13606.3	17294.1	-0.34601	1.11e-30	1.36e-29	PArt	tryptophan-rich antigen 3
PF3D7_1002800	573.605	723.669	-0.33527	8.87e-06	2.31e-05	-	DnaJ protein, putative
PF3D7_1003200	129.216	227.627	-0.81689	3.11e-09	1.12e-08	-	ribosome-binding factor A, putative
PF3D7_1003500	12550.5	18334	-0.54679	8.84e-34	1.28e-32	-	40S ribosomal protein S20e, putative
PF3D7_1003600	378.531	445.527	-0.2351	0.0089812	0.015987	IMC1c	inner membrane complex protein 1c, putative
PF3D7_1004000	27249.4	38884.6	-0.51297	4.27e-75	2.5e-73	-	60S ribosomal protein L13, putative
PF3D7_1004100	589.327	388.855	0.59984	3.62e-12	1.62e-11	-	hypothetical protein
PF3D7_1004200	3032.05	3445.81	-0.18455	9.42e-05	0.00021864	-	WD repeat-containing protein, putative
PF3D7_1004300	10395.6	7982.93	0.38098	2.4e-32	3.24e-31	-	E3 ubiquitin-protein ligase, putative
PF3D7_1004400	15042.3	19186.3	-0.35105	1.44e-32	1.97e-31	-	RNA-binding protein, putative
PF3D7_1004700	226.703	275.214	-0.27975	0.015675	0.026936	-	conserved Plasmodium protein, unknown function
PF3D7_1004800	1227.56	1364.52	-0.15259	0.0060247	0.011031	-	ADP/ATP carrier protein, putative
PF3D7_1004900	228.393	420.362	-0.88011	2.67e-17	1.66e-16	-	conserved Plasmodium protein, unknown function
PF3D7_1005000	503.27	420.071	0.2607	0.0027687	0.0053166	MRSapi	methionine--tRNA ligase, putative
PF3D7_1005100	3433.68	2609.35	0.39607	4.92e-10	1.88e-09	UTP25	U3 small nucleolar RNA-associated protein 25,putative
PF3D7_1005500	9161.15	9919.53	-0.11474	0.00031948	0.00069538	UPF1	regulator of nonsense transcripts 1, putative
PF3D7_1005600	6001.36	5216.3	0.20226	1.06e-08	3.65e-08	-	DnaJ protein, putative
PF3D7_1005800	46.6499	107.724	-1.2074	1.42e-08	4.84e-08	-	conserved Plasmodium membrane protein, unknown function
PF3D7_1006200	8283.89	11162.3	-0.43025	1.05e-25	1.03e-24	ALBA3	DNA/RNA-binding protein Alba 3
PF3D7_1006600	1081.83	1572.76	-0.53983	5.6e-22	4.54e-21	PhLP1	phosducin-like protein, putative
PF3D7_1006800	21814.1	24589.4	-0.17278	1.21e-09	4.47e-09	GBP2	single-strand telomeric DNA-binding protein GBP2, putative
PF3D7_1006900	1489.12	1177.86	0.33828	8.2e-10	3.08e-09	-	PPPDE peptidase, putative
PF3D7_1007700	39542.4	49131.4	-0.31325	7.24e-30	8.6e-29	ApiAP2	transcription factor with AP2 domain(s)
PF3D7_1007900	10241.8	9299.44	0.13925	1.08e-05	2.78e-05	EIF3D	eukaryotic translation initiation factor 3 subunit D, putative
PF3D7_1008000	10195.3	9656.81	0.078291	0.01176	0.020533	HDA2	histone deacetylase 2
PF3D7_1008500	1336.88	1080.7	0.30691	9.77e-08	3.06e-07	-	conserved Plasmodium membrane protein, unknown function
PF3D7_1008700	4052.04	5691.01	-0.49004	5.32e-17	3.24e-16	-	tubulin beta chain
PF3D7_1008800	21967.8	19882.6	0.14388	6.84e-07	1.99e-06	NOP5	nucleolar protein 5, putative
PF3D7_1008900	8863.5	10994.1	-0.31079	1.09e-22	9.23e-22	AK1	adenylate kinase
PF3D7_1009200	2542.13	1835.05	0.47022	5.05e-24	4.53e-23	-	small subunit rRNA synthesis-associated protein,putative
PF3D7_1009800	3207.65	2422.47	0.40504	3.2e-18	2.1e-17	-	conserved Plasmodium membrane protein, unknown function
PF3D7_1010000	671.501	945.003	-0.49293	2.04e-11	8.68e-11	-	ribosomal protein L43, mitochondrial, putative
PF3D7_1010100	591.899	512.702	0.20723	0.0087604	0.015629	-	conserved Plasmodium protein, unknown function
PF3D7_1010200	12620.7	9543.7	0.40317	3.67e-38	6.45e-37	-	DNA2/NAM7 helicase, putative
PF3D7_1010300	1944.74	1713.49	0.18264	0.00024623	0.00054253	SDH4	succinate dehydrogenase subunit 4, putative
PF3D7_1010800	161.084	223.87	-0.47485	0.00029948	0.00065339	-	50S ribosomal protein L22, mitochondrial,putative
PF3D7_1011000	210.7	278.603	-0.40302	0.0007172	0.0015	ISP1	inner membrane complex sub-compartment protein 1
PF3D7_1011100	606.257	684.463	-0.17504	0.023698	0.039277	-	conserved Plasmodium protein, unknown function
PF3D7_1011700	5985.99	4388.07	0.448	2.47e-35	3.83e-34	RAD23	DNA repair protein RAD23, putative
PF3D7_1011800	53040.6	88932.7	-0.74562	2.91e-54	9.46e-53	PREBP	PRE-binding protein
PF3D7_1011900	562.272	688.108	-0.29137	0.0019385	0.0038187	HO	heme oxygenase
PF3D7_1012300	157.196	286.511	-0.86603	3.78e-12	1.69e-11	QCR7	cytochrome b-c1 complex subunit 7, putative
PF3D7_1012400	47552.7	101751	-1.0974	0	0	HGPRT	hypoxanthine-guanine phosphoribosyltransferase
PF3D7_1012600	10074	8871.52	0.18339	1.08e-08	3.7e-08	GMPS	GMP synthase [glutamine-hydrolyzing]
PF3D7_1012800	113.334	192.198	-0.76202	2.33e-07	7.03e-07	-	conserved Plasmodium protein, unknown function
PF3D7_1013100	6733.49	4907.01	0.45651	2.39e-38	4.23e-37	UTP13	U3 small nucleolar RNA-associated protein 13,putative
PF3D7_1013900	2347.32	1905.7	0.3007	9.67e-11	3.91e-10	-	translation initiation factor eIF-2B subunit delta, putative
PF3D7_1014200	51.2008	32.5708	0.65259	0.02436	0.040291	HAP2	male gamete fusion factor HAP2, putative
PF3D7_1014300	1264.82	2133.48	-0.75428	2.46e-49	6.86e-48	-	conserved protein, unknown function
PF3D7_1014400	2613.69	2248.42	0.21718	1.76e-06	4.93e-06	MRK	MO15-related protein kinase
PF3D7_1014700	3269.71	4227.82	-0.37075	2.9e-21	2.25e-20	-	prohibitin, putative
PF3D7_1015000	401.996	482.258	-0.26263	0.0034923	0.0066258	-	FAD synthetase, putative
PF3D7_1015300	7404.43	6643.85	0.15637	3.45e-06	9.41e-06	METAP1b	methionine aminopeptidase 1b, putative
PF3D7_1015600	9891.13	13040.1	-0.39874	9.58e-35	1.44e-33	HSP60	heat shock protein 60
PF3D7_1015800	1231.38	1969.98	-0.6779	7.1e-39	1.3e-37	-	ribonucleotide reductase small subunit,putative
PF3D7_1015900	112192	145865	-0.37867	1.11e-45	2.62e-44	ENO	enolase
PF3D7_1016200	1543.01	1331.42	0.21278	0.00011378	0.00026092	-	Rab3 GTPase-activating protein non-catalytic subunit, putative
PF3D7_1016300	67939.5	115368	-0.76392	6.73e-33	9.34e-32	GBP	glycophorin binding protein
PF3D7_1016500	1069.71	591.522	0.85472	3.89e-36	6.32e-35	-	Plasmodium exported protein (PHISTc), unknown function
PF3D7_1016600	778.733	542.439	0.52167	1.53e-12	7.01e-12	-	Plasmodium exported protein (PHISTc), unknown function
PF3D7_1016700	9829.09	7940.92	0.30775	1.47e-21	1.15e-20	-	Plasmodium exported protein (PHISTc), unknown function
PF3D7_1016800	3105.28	2022.83	0.61835	4.5e-44	9.96e-43	-	Plasmodium exported protein (PHISTc), unknown function
PF3D7_1016900	2980.26	2602.27	0.19567	0.0010032	0.0020564	ETRAMP10.3	early transcribed membrane protein 10.3
PF3D7_1017000	1895.47	3126.13	-0.72182	7.63e-59	2.81e-57	-	DNA polymerase delta catalytic subunit
PF3D7_1017100	112.719	156.362	-0.47216	0.0019727	0.0038806	RON12	rhoptry neck protein 12
PF3D7_1017200	71.6011	102.612	-0.51914	0.0086133	0.015411	-	enoyl-CoA hydratase-related protein, putative
PF3D7_1017400	14068.2	12555.8	0.16408	8.33e-08	2.63e-07	PMM	phosphomannomutase, putative
PF3D7_1018500	2103.71	2273.9	-0.11223	0.013985	0.024174	-	PHF5-like protein, putative
PF3D7_1019000	12585.4	14602	-0.21442	5.53e-05	0.00013173	-	eukaryotic translation initiation factor subunit eIF2A, putative
PF3D7_1019300	1625.34	985.853	0.72129	4.44e-31	5.6e-30	-	zinc finger protein, putative
PF3D7_1019400	12509.1	19158.6	-0.61501	1.98e-86	1.53e-84	-	60S ribosomal protein L30e, putative
PF3D7_1019700	474.596	549.817	-0.21225	0.010111	0.017855	-	conserved Plasmodium protein, unknown function
PF3D7_1019800	613.068	1117.64	-0.86634	1.28e-38	2.28e-37	-	tRNA methyltransferase, putative
PF3D7_1019900	170.169	240.878	-0.50133	0.0010785	0.0021984	ATG8	autophagy-related protein 8
PF3D7_1020400	1969.27	1613.65	0.28734	6.05e-09	2.13e-08	RCM1	S-adenosyl-L-methionine-dependent methyltransferase, putative
PF3D7_1020600	652.696	1017.56	-0.64064	2.78e-21	2.17e-20	-	conserved Plasmodium membrane protein, unknown function
PF3D7_1020700	9291.28	7713.39	0.26851	1.1e-16	6.58e-16	-	histone acetyltransferase, putative
PF3D7_1021300	193.002	241.758	-0.32495	0.0083019	0.014921	-	conserved Plasmodium membrane protein, unknown function
PF3D7_1021400	5939.01	4690.73	0.34041	1.81e-21	1.42e-20	-	endomembrane protein 70, putative
PF3D7_1021500	2534.35	1946.18	0.38097	1.25e-16	7.41e-16	ROK1	ATP-dependent RNA helicase ROK1, putative
PF3D7_1021600	1571.38	1791.97	-0.18952	0.00019037	0.00042519	-	deoxyribose-phosphate aldolase, putative
PF3D7_1021700	9709.07	15952.5	-0.71638	5.88e-35	8.93e-34	-	conserved Plasmodium membrane protein, unknown function
PF3D7_1021800	1274.54	1797.64	-0.49613	3.43e-21	2.65e-20	SEA1	schizont egress antigen-1
PF3D7_1022000	3336.22	3789.02	-0.18361	4.41e-05	0.00010609	-	RNA-binding protein, putative
PF3D7_1022100	1945.07	1493.95	0.38069	5.15e-14	2.56e-13	-	conserved Plasmodium protein, unknown function
PF3D7_1022300	134.737	224.173	-0.73446	8.53e-08	2.68e-07	ZIPCO	ZIP domain-containing protein, putative
PF3D7_1022400	23642.3	21289.1	0.15126	1.31e-07	4.07e-07	SRSF4	serine/arginine-rich splicing factor 4
PF3D7_1022500	1227.23	858.172	0.51607	2.57e-17	1.6e-16	CS	citrate synthase, mitochondrial precursor,putative
PF3D7_1022600	10402.3	8184.25	0.34597	2.48e-27	2.61e-26	-	kelch protein, putative
PF3D7_1022800	370.592	637.133	-0.78176	5.59e-16	3.15e-15	GcpE	4-hydroxy-3-methylbut-2-en-1-yl diphosphate synthase
PF3D7_1022900	120.141	177.22	-0.56082	0.0001845	0.00041306	-	CDGSH iron-sulfur domain-containing protein,putative
PF3D7_1023200	2592.26	2294.19	0.17623	9.68e-05	0.00022418	OMPDC	orotidine 5'-phosphate decarboxylase
PF3D7_1023300	93.9955	167.568	-0.83408	2.04e-07	6.17e-07	-	conserved Plasmodium protein, unknown function
PF3D7_1023400	186.919	261.748	-0.48576	9.17e-05	0.00021308	-	HORMA domain protein, putative
PF3D7_1023900	91448.7	104982	-0.1991	1.18e-13	5.74e-13	CHD1	chromodomain-helicase-DNA-binding protein 1 homolog, putative
PF3D7_1024200	97.0405	185.523	-0.93494	7.16e-07	2.08e-06	-	RNA-binding protein, putative
PF3D7_1024600	157.27	280.332	-0.83389	1.09e-09	4.07e-09	-	RAP protein, putative
PF3D7_1025000	5879.52	4706.6	0.32101	2.9e-19	2.01e-18	-	formin 2, putative
PF3D7_1025200	91.637	149.671	-0.70779	4.72e-05	0.00011298	ATP12	ATP synthase mitochondrial F1 complex assembly factor 2, putative
PF3D7_1025300	340.889	401.624	-0.23654	0.013757	0.023794	-	conserved Plasmodium protein, unknown function
PF3D7_1025600	134.804	348.768	-1.3714	1.29e-29	1.52e-28	COX17	cytochrome c oxidase copper chaperone, putative
PF3D7_1026800	71514.4	91819.6	-0.36057	8.68e-41	1.75e-39	RPS2	40S ribosomal protein S2
PF3D7_1027100	6684.8	5547.44	0.26906	3.12e-11	1.31e-10	MPP10	U3 small nucleolar ribonucleoprotein protein MPP10, putative
PF3D7_1027200	3153.43	3485.59	-0.14448	0.0032939	0.0062708	-	mitochondrial ribosomal protein S22 precursor,putative
PF3D7_1027600	175.591	307.616	-0.80891	1.03e-11	4.46e-11	-	topoisomerase, putative
PF3D7_1027800	56084.3	75688.5	-0.43248	3.48e-57	1.22e-55	RPL3	60S ribosomal protein L3
PF3D7_1028000	5097.35	5470.63	-0.10196	0.0043987	0.008211	-	methyltransferase, putative
PF3D7_1028200	88.2534	196.761	-1.1567	3.5e-12	1.57e-11	-	zinc finger, C3HC4 type, putative
PF3D7_1028300	2896.31	2568.97	0.17302	5.65e-05	0.00013425	EBP2	rRNA-processing protein EBP2, putative
PF3D7_1028400	4693.17	4026.05	0.2212	6.14e-08	1.97e-07	-	nucleolar preribosomal assembly protein,putative
PF3D7_1028700	408.754	336.547	0.28042	0.017778	0.030232	MTRAP	merozoite TRAP-like protein
PF3D7_1028800	114.488	174.317	-0.60652	5.29e-05	0.00012616	-	conserved Plasmodium protein, unknown function
PF3D7_1029200	1762.38	1423.29	0.30829	2.49e-09	9.03e-09	-	WD repeat-containing protein, putative
PF3D7_1029300	781.388	1202.77	-0.62225	2.33e-23	2.05e-22	-	conserved Plasmodium protein, unknown function
PF3D7_1029400	3231.93	2628.21	0.29831	1.73e-12	7.9e-12	-	LEM3/CDC50 family protein, putative
PF3D7_1029600	16407.3	18770.9	-0.19416	5.03e-11	2.08e-10	ADA	adenosine deaminase
PF3D7_1029800	501.636	767.709	-0.61392	5.69e-16	3.21e-15	-	RAP protein, putative
PF3D7_1030000	2654.88	2118.79	0.32541	5.69e-13	2.66e-12	SPT4	transcription elongation factor SPT4, putative
PF3D7_1030100	11087.9	9660.82	0.19876	2.86e-10	1.12e-09	PRP22	pre-mRNA-splicing factor ATP-dependent RNA helicase PRP22, putative
PF3D7_1030200	321.138	258.987	0.31032	0.0054891	0.010097	CLAMP	conserved Plasmodium protein, unknown function
PF3D7_1030600	2415.01	2068.26	0.22361	1.03e-06	2.95e-06	KAE1	tRNA N6-adenosine threonylcarbamoyltransferase
PF3D7_1030700	1200.63	849.109	0.49976	1.04e-15	5.73e-15	-	RNA methyltransferase, putative
PF3D7_1031200	470.817	327.221	0.5249	2.95e-08	9.79e-08	MORN1	MORN repeat-containing protein 1
PF3D7_1031500	3761.39	2817.7	0.41675	1.02e-24	9.58e-24	-	DEAD/DEAH box helicase, putative
PF3D7_1031600	9792.61	7815.51	0.32535	3.16e-09	1.14e-08	GEXP15	conserved Plasmodium protein, unknown function
PF3D7_1031700	364.811	446.538	-0.29163	0.0035304	0.0066913	I3	protein phosphatase inhibitor 3
PF3D7_1031800	74.5516	133.331	-0.8387	2.68e-06	7.4e-06	-	conserved Plasmodium protein, unknown function
PF3D7_1031900	80.6061	134.624	-0.73997	2.26e-05	5.65e-05	-	conserved Plasmodium protein, unknown function
PF3D7_1032100	10216.7	7276.2	0.48967	4.64e-51	1.4e-49	DCP1	mRNA-decapping enzyme subunit 1, putative
PF3D7_1032300	603.681	778.212	-0.36638	4.51e-07	1.34e-06	-	conserved Plasmodium protein, unknown function
PF3D7_1032400	258.935	567.637	-1.1324	1.01e-33	1.46e-32	PIGA	phosphatidylinositol N-acetylglucosaminyltransferase subunit A, putative
PF3D7_1032700	2776.78	2259.28	0.29755	1.43e-11	6.14e-11	-	conserved Plasmodium protein, unknown function
PF3D7_1032800	118.489	205.88	-0.79704	2.36e-08	7.87e-08	LRR1	leucine-rich repeat protein
PF3D7_1032900	3458.85	2754.71	0.32839	3.58e-15	1.91e-14	-	RNA polymerase II-associated protein 1,putative
PF3D7_1033100	67246.4	104183	-0.63159	2.11e-34	3.13e-33	AdoMetDC/ODC	S-adenosylmethionine decarboxylase/ornithine decarboxylase
PF3D7_1033300	2557.84	2951.26	-0.20641	1.3e-06	3.71e-06	-	conserved Plasmodium protein, unknown function
PF3D7_1033400	31360	36317.2	-0.21173	2.75e-14	1.39e-13	HAD1	haloacid dehalogenase-like hydrolase
PF3D7_1033500	2741.9	2443.71	0.1661	0.00014354	0.00032477	WDR70	WD repeat-containing protein 70, putative
PF3D7_1033600	11067.9	8828.59	0.32613	7.65e-25	7.23e-24	Myb2	myb2 transcription factor, putative
PF3D7_1033700	5258.87	4400.79	0.25699	2.62e-12	1.19e-11	BDP1	bromodomain protein 1
PF3D7_1033900	224.519	174.419	0.36428	0.0055732	0.010249	-	ubiquitin-conjugating enzyme, putative
PF3D7_1034000	1710.81	1450.79	0.23784	3.89e-06	1.05e-05	-	Sec1 family protein, putative
PF3D7_1034400	610.15	1068.95	-0.80895	2.82e-33	4e-32	SDHA	flavoprotein subunit of succinate dehydrogenase
PF3D7_1034500	774.572	1618.49	-1.0632	6.04e-73	3.17e-71	-	conserved Plasmodium protein, unknown function
PF3D7_1034600	91.0632	182.403	-1.0022	1.75e-10	7e-10	IF3b	translation initiation factor IF-3, putative
PF3D7_1034700	51.1988	99.8911	-0.96425	6.85e-06	1.81e-05	-	ADP-ribosylation factor, putative
PF3D7_1034900	10633.6	8874.23	0.26094	2.05e-16	1.2e-15	MRScyt	methionine--tRNA ligase
PF3D7_1035000	1533.15	1127.78	0.44301	1.97e-15	1.06e-14	-	U2 snRNA/tRNA pseudouridine synthase, putative
PF3D7_1035300	243.001	177.577	0.45251	0.00037838	0.00081717	GLURP	glutamate-rich protein
PF3D7_1035700	344.551	270.019	0.35166	0.0010075	0.0020636	DBLMSP	duffy binding-like merozoite surface protein
PF3D7_1035800	11563.9	14498.2	-0.32625	4.06e-12	1.81e-11	M712	probable protein, unknown function
PF3D7_1035900	142.11	111.162	0.35434	0.027646	0.045096	M566	probable protein, unknown function
PF3D7_1036000	159.947	86.5436	0.88609	7.18e-08	2.29e-07	MSP11	merozoite surface protein
PF3D7_1036300	45.6958	14.9912	1.6079	4.27e-06	1.15e-05	DBLMSP2	merozoite surface protein
PF3D7_1036500	484.008	280.942	0.78476	3.02e-16	1.74e-15	-	probable protein, unknown function
PF3D7_1036700	688.568	830.162	-0.2698	0.00011994	0.00027405	PhLP2	phosducin-like protein, putative
PF3D7_1037000	548.652	725.198	-0.40248	8.72e-08	2.74e-07	-	DNA polymerase zeta catalytic subunit, putative
PF3D7_1037100	2983.78	3537.84	-0.24573	2.26e-09	8.24e-09	PyKII	pyruvate kinase 2
PF3D7_1037200	120.468	63.2899	0.92861	1.4e-06	3.97e-06	-	conserved Plasmodium protein, unknown function
PF3D7_1037300	16267.2	19034.9	-0.22668	1.34e-14	6.87e-14	ADT	ADP/ATP transporter on adenylate translocase
PF3D7_1037400	360.758	544.57	-0.59409	5.3e-07	1.56e-06	-	conserved Plasmodium protein, unknown function
PF3D7_1037500	230.308	157.017	0.55265	3.34e-05	8.18e-05	DYN2	dynamin-like protein
PF3D7_1037600	7215.04	6293.16	0.19722	6.73e-09	2.36e-08	-	DNA repair helicase RAD25, putative
PF3D7_1038100	1822.03	1671.73	0.1242	0.011609	0.020282	-	GDP dissociation inhibitor, putative
PF3D7_1038400	414.665	333.707	0.31336	0.00087941	0.0018187	Pf11-1	gametocyte-specific protein
PF3D7_1038700	509.656	282.19	0.85286	2.19e-19	1.54e-18	-	Plasmodium exported protein, unknown function
PF3D7_1038800	3128.69	2044.95	0.6135	2.99e-44	6.72e-43	-	RESA-like protein with PHIST and DnaJ domains
PF3D7_1039700	18.5932	43.7514	-1.2346	0.00023681	0.00052302	MC-2TM	Pfmc-2TM Maurer's cleft two transmembrane protein
PF3D7_1040200	1890.47	3673.21	-0.9583	3.14e-94	2.9e-92	-	stevor
PF3D7_1040300	2052.95	2976.71	-0.53602	5.47e-19	3.74e-18	RIF	rifin
PF3D7_1040400	48.032	79.7054	-0.73068	0.0014309	0.0028685	RIF	rifin
PF3D7_1040500	140.803	354.808	-1.3334	2.01e-28	2.22e-27	RIF	rifin
PF3D7_1041000	42.7791	63.141	-0.56167	0.029063	0.047254	RIF	rifin
PF3D7_1041200	177.539	436.829	-1.2989	6.55e-33	9.1e-32	RIF	rifin
PF3D7_1041300	295.628	391.667	-0.40584	4.65e-05	0.00011165	VAR	erythrocyte membrane protein 1, PfEMP1
PF3D7_1100100	1155.66	1313.09	-0.18424	0.0011645	0.0023617	VAR	erythrocyte membrane protein 1, PfEMP1
PF3D7_1100200	102320	72516.5	0.4967	5.99e-76	3.62e-74	VAR	erythrocyte membrane protein 1, PfEMP1
PF3D7_1100300	20321.9	24758.8	-0.2849	4.69e-23	4.06e-22	RIF	rifin
PF3D7_1100400	346.755	557.151	-0.68415	1.16e-14	5.96e-14	RIF	rifin
PF3D7_1100500	590.03	917.464	-0.63686	8.89e-17	5.31e-16	RIF	rifin
PF3D7_1100700	115.656	235.173	-1.0239	3.5e-13	1.66e-12	-	stevor, pseudogene
PF3D7_1100800	131.463	194.132	-0.56239	6.53e-05	0.00015414	MC-2TM	Pfmc-2TM Maurer's cleft two transmembrane protein
PF3D7_1101100	827.077	1544.64	-0.90118	4.93e-50	1.42e-48	RIF	rifin
PF3D7_1101200	195.202	281.693	-0.52915	6.83e-06	1.8e-05	RIF	rifin
PF3D7_1101300	213.579	415.093	-0.95866	6.51e-20	4.71e-19	RIF	rifin
PF3D7_1101400	6.27893	0.366599	4.0982	0.004787	0.0088999	RIF	rifin, pseudogene
PF3D7_1101700	51.4109	75.206	-0.54877	0.017797	0.030246	MC-2TM	Pfmc-2TM Maurer's cleft two transmembrane protein
PF3D7_1102300	443.986	300.633	0.56251	7.66e-06	2.01e-05	-	Plasmodium exported protein, unknown function
PF3D7_1102500	15502.5	13113.4	0.24145	9.06e-16	5.03e-15	GEXP02	Plasmodium exported protein (PHISTb), unknown function
PF3D7_1102600	382.769	218.261	0.81042	5.78e-14	2.87e-13	GEXP14	Plasmodium exported protein, unknown function
PF3D7_1102700	15282.3	13974.1	0.1291	1.82e-05	4.58e-05	ETRAMP11.1	early transcribed membrane protein 11.1
PF3D7_1103100	25112.3	41353.8	-0.71963	7.53e-145	2.09e-142	RPP1	60S acidic ribosomal protein P1, putative
PF3D7_1103400	1279.85	2061.61	-0.68779	6.42e-20	4.66e-19	SufD	FeS cluster assembly protein SufD, putative
PF3D7_1103500	93.3559	58.1362	0.6833	0.0013939	0.0027984	-	CPW-WPC family protein
PF3D7_1103600	1480.91	1231.14	0.26649	1.22e-06	3.5e-06	ALP2a	actin-like protein, putative
PF3D7_1103800	2221.04	7619.88	-1.7785	5.69e-132	1.13e-129	NOT1	CCR4-NOT transcription complex subunit 1,putative
PF3D7_1104000	6386.62	6015.63	0.086337	0.011907	0.020757	-	phenylalanine--tRNA ligase beta subunit
PF3D7_1104100	3322.46	2524.78	0.39609	5.48e-21	4.17e-20	SYN13	syntaxin, Qa-SNARE family
PF3D7_1104200	5229.87	4499.66	0.21696	0.010272	0.018104	SNF2L	chromatin remodeling protein
PF3D7_1104300	1168.45	1302.42	-0.15659	0.0055994	0.010293	-	conserved Plasmodium protein, unknown function
PF3D7_1104500	28.4131	10.5202	1.4334	0.00088687	0.0018314	-	WD repeat-containing protein, putative
PF3D7_1104800	4950.9	5498.2	-0.15127	2.36e-05	5.9e-05	-	metabolite/drug transporter, putative
PF3D7_1104900	247.178	334.326	-0.4357	6.05e-05	0.00014315	-	calcium/calmodulin-dependent protein kinase,putative
PF3D7_1105300	543.138	729.226	-0.42505	1.93e-08	6.5e-08	-	conserved Plasmodium protein, unknown function
PF3D7_1105400	31754.4	44628.6	-0.49101	9.49e-70	4.67e-68	-	40S ribosomal protein S4, putative
PF3D7_1105500	257.553	325.445	-0.33754	0.0051054	0.0094414	CEN4	centrin-4
PF3D7_1105600	13985.9	12774.1	0.13075	1.95e-05	4.88e-05	PTEX88	translocon component PTEX88
PF3D7_1105900	190.003	148.466	0.35589	0.01501	0.025833	-	conserved Plasmodium membrane protein, unknown function
PF3D7_1106100	353.262	433.637	-0.29575	0.0016003	0.0031862	-	apicoplast ribosomal protein S15 precursor,putative
PF3D7_1106200	289.677	352.78	-0.28432	0.0065257	0.011874	-	conserved Plasmodium protein, unknown function
PF3D7_1106300	3124.38	3571.21	-0.19284	1.53e-06	4.31e-06	-	exonuclease, putative
PF3D7_1106600	985.006	1399.58	-0.50679	5.3e-10	2.02e-09	-	DEAD/DEAH box helicase, putative
PF3D7_1106700	3296.27	2758.39	0.257	6.1e-10	2.32e-09	DNA2	dna2/nam7 helicase family member, putative
PF3D7_1106800	1207.29	1629.61	-0.43275	1.81e-15	9.83e-15	-	protein kinase, putative
PF3D7_1107000	1307.19	1431.77	-0.13133	0.014238	0.024549	LSM4	U6 snRNA-associated Sm-like protein LSm4,putative
PF3D7_1107300	57389.1	76068.9	-0.40653	1.98e-17	1.24e-16	PAIP1	polyadenylate-binding protein-interacting protein 1, putative
PF3D7_1107600	72.7678	42.3852	0.77974	0.0012311	0.0024886	-	conserved Plasmodium protein, unknown function
PF3D7_1107700	8282.51	6790.65	0.28652	5.3e-18	3.43e-17	PES	pescadillo homolog
PF3D7_1107800	53410.7	36288.7	0.55761	1.97e-90	1.76e-88	ApiAP2	transcription factor with AP2 domain(s)
PF3D7_1107900	2033.45	1022.43	0.99194	2.05e-76	1.25e-74	MSCS	mechanosensitive ion channel protein
PF3D7_1108000	7614.31	5331.36	0.51421	1.84e-30	2.23e-29	-	IWS1-like protein, putative
PF3D7_1108300	165.944	224.335	-0.43496	0.0019362	0.0038155	PCD	pterin-4a-carbinolamine dehydratase
PF3D7_1108400	11290.6	12362.3	-0.13082	2.45e-05	6.1e-05	CK2alpha	casein kinase 2, alpha subunit
PF3D7_1108500	486.328	815.67	-0.74606	3.58e-23	3.12e-22	-	succinyl-CoA synthetase alpha subunit, putative
PF3D7_1108600	15789.1	19403.1	-0.29735	8.69e-22	6.94e-21	ERC	endoplasmic reticulum-resident calcium binding protein
PF3D7_1108700	13268.4	12484.3	0.087881	0.0039063	0.0073536	-	heat shock protein DnaJ homologue Pfj2
PF3D7_1109400	13217.9	12559.9	0.073665	0.016134	0.027674	ENP1	essential nuclear protein 1, putative
PF3D7_1109900	13436.4	18563.4	-0.46631	1.83e-40	3.58e-39	RPL36	60S ribosomal protein L36
PF3D7_1110400	69675.2	83373.3	-0.25894	1.64e-20	1.22e-19	-	asparagine-rich antigen
PF3D7_1110500	2843.51	3139.97	-0.14308	0.00071312	0.001492	VPS35	vacuolar protein sorting-associated protein 35,putative
PF3D7_1110600	241.083	425.948	-0.82115	9.14e-16	5.07e-15	-	mitochondrial ribosomal protein L11 precursor,putative
PF3D7_1110900	3522.27	2931.84	0.2647	1.53e-10	6.12e-10	-	ES2 protein, putative
PF3D7_1111100	819.563	2075.82	-1.3408	4.24e-130	7.37e-128	RFC5	replication factor C subunit 5, putative
PF3D7_1111300	225.288	138.565	0.70121	2.1e-07	6.35e-07	GS27	SNARE protein, putative
PF3D7_1111400	571.557	677.427	-0.24517	0.0078074	0.014082	-	conserved Plasmodium protein, unknown function
PF3D7_1111500	756.92	944.486	-0.31939	0.00024168	0.00053334	-	acylphosphatase, putative
PF3D7_1112600	189.545	262.115	-0.46766	0.00013501	0.00030633	-	DNA helicase, putative
PF3D7_1113100	10489.1	8906.92	0.23589	4e-06	1.08e-05	PRL	protein tyrosine phosphatase
PF3D7_1113200	613.805	516.205	0.24984	0.0083527	0.014988	-	conserved Plasmodium protein, unknown function
PF3D7_1113300	379.803	837.123	-1.1402	7.52e-48	1.97e-46	UGT	UDP-galactose transporter, putative
PF3D7_1113500	1799.95	1495.77	0.26707	1.24e-07	3.84e-07	-	GTP-binding protein, putative
PF3D7_1113600	2371.23	1833.25	0.37123	3.48e-15	1.86e-14	-	conserved Plasmodium protein, unknown function
PF3D7_1113800	357.945	482.558	-0.43097	1.49e-05	3.78e-05	-	conserved Plasmodium membrane protein, unknown function
PF3D7_1113900	65.2888	41.7926	0.64359	0.010507	0.018471	MAPK2	mitogen-activated protein kinase 2
PF3D7_1114200	3365.43	2559.98	0.39466	6.48e-21	4.91e-20	-	GTPase-activating protein, putative
PF3D7_1115200	4270.45	3253.75	0.39229	1.68e-23	1.48e-22	SET7	SET domain protein, putative
PF3D7_1115300	3349.63	1982.8	0.75646	1.15e-27	1.23e-26	FP2B	cysteine proteinase falcipain 2b
PF3D7_1115500	1597.6	1257.67	0.34515	1.88e-10	7.46e-10	ApiAP2	transcription factor with AP2 domain(s),putative
PF3D7_1115700	32183.3	43342.6	-0.42947	3.03e-07	9.09e-07	FP2A	cysteine proteinase falcipain 2a
PF3D7_1115900	609.997	485.716	0.32869	0.00020835	0.00046311	DHHC9	palmitoyltransferase, putative
PF3D7_1116100	867.515	1091.23	-0.331	0.0038343	0.0072328	-	serine esterase, putative
PF3D7_1116400	1452.66	1143.68	0.34502	9.35e-09	3.23e-08	SEC12	guanine nucleotide-exchange factor SEC12
PF3D7_1116600	2626.8	3330.6	-0.34248	4.45e-16	2.54e-15	STT3	dolichyl-diphosphooligosaccharide--protein glycosyltransferase subunit STT3, putative
PF3D7_1116700	68557.8	62970.9	0.12264	6.16e-06	1.63e-05	DPAP1	dipeptidyl aminopeptidase 1
PF3D7_1116800	30446.2	21034	0.53354	7.98e-26	7.88e-25	HSP101	heat shock protein 101
PF3D7_1117000	162.205	323.314	-0.99512	7.4e-17	4.47e-16	-	conserved Plasmodium membrane protein, unknown function
PF3D7_1117100	324.821	546.158	-0.74968	1.06e-10	4.26e-10	UCH54	deubiquinating/deneddylating enzyme
PF3D7_1117500	663.47	788.501	-0.24908	0.00054044	0.0011441	TyrRSapi	tyrosine--tRNA ligase
PF3D7_1117700	25506.5	28490.4	-0.15961	1.43e-07	4.41e-07	RAN	GTP-binding nuclear protein RAN/TC4
PF3D7_1117800	2483.86	2118.12	0.2298	5.36e-07	1.58e-06	MLH	DNA mismatch repair protein MLH
PF3D7_1118100	557.058	472.759	0.23672	0.010639	0.018687	-	AP-1 complex subunit sigma, putative
PF3D7_1118200	14316.6	18228	-0.34846	1.02e-31	1.36e-30	-	heat shock protein 90, putative
PF3D7_1118300	17250.1	15146.7	0.18759	2.32e-10	9.14e-10	-	insulinase, putative
PF3D7_1118500	11439.2	10266.4	0.15606	6.64e-07	1.94e-06	NOP56	nucleolar protein 56, putative
PF3D7_1118600	5760.44	4932.6	0.22383	3.66e-10	1.41e-09	MYST	histone acetyltransferase
PF3D7_1119000	1864.39	2586.35	-0.47221	1.89e-24	1.74e-23	-	acyl-CoA-binding protein, putative
PF3D7_1119200	1216.31	1038.39	0.22817	0.0001524	0.0003434	-	conserved protein, unknown function
PF3D7_1119400	5399.81	4825.41	0.16226	8.11e-06	2.12e-05	-	ubiquitin-protein ligase, putative
PF3D7_1119500	878.607	770.24	0.18991	0.0049419	0.0091635	-	AP-4 complex subunit mu, putative
PF3D7_1119600	5430.46	5091.51	0.092982	0.0079672	0.014357	-	ATP-dependent zinc metalloprotease FTSH,putative
PF3D7_1119800	1629.17	1479.4	0.13912	0.0065434	0.011899	ASF1	alternative splicing factor ASF-1, putative
PF3D7_1119900	5561.85	4311.72	0.3673	5.81e-24	5.19e-23	-	conserved Plasmodium protein, unknown function
PF3D7_1120000	7220.74	13672.2	-0.92103	5.22e-184	2.42e-181	-	conserved Plasmodium protein, unknown function
PF3D7_1120100	31373.1	39269.7	-0.32389	2.69e-31	3.46e-30	PGM1	phosphoglycerate mutase, putative
PF3D7_1120500	3292.58	2988.77	0.13967	0.00055785	0.0011796	-	tRNA nucleotidyltransferase, putative
PF3D7_1120900	111.206	278.567	-1.3248	1.42e-22	1.19e-21	HSBP	heat shock factor-binding protein 1
PF3D7_1121000	131.547	175.617	-0.41685	0.004542	0.00847	DHHC3	palmitoyltransferase, putative
PF3D7_1121600	58535.2	75045.2	-0.35845	5.67e-40	1.08e-38	EXP1	exported protein 1
PF3D7_1121700	4360.48	3364.89	0.37393	1.33e-10	5.36e-10	GCN20	protein GCN20
PF3D7_1121900	46.7748	69.3168	-0.56748	0.022595	0.03754	-	serine/threonine protein kinase, putative
PF3D7_1122000	212.155	257.607	-0.28005	0.017111	0.029223	-	conserved Plasmodium protein, unknown function
PF3D7_1122100	80.9059	120.861	-0.57904	0.0017001	0.0033742	GPI16	GPI transamidase component GPI16, putative
PF3D7_1122200	3282.13	2492.24	0.39719	1.58e-19	1.12e-18	-	cupin-like protein, putative
PF3D7_1122800	1830.91	1337.91	0.45257	3.14e-18	2.06e-17	CDPK6	calcium-dependent protein kinase 6
PF3D7_1122900	128.899	280.49	-1.1217	5.69e-18	3.68e-17	-	dynein heavy chain, putative
PF3D7_1123300	3419.2	2702.91	0.33914	3.63e-16	2.08e-15	-	RING zinc finger protein, putative
PF3D7_1123600	1751.17	2254.52	-0.3645	3.13e-14	1.57e-13	-	RAP protein, putative
PF3D7_1123700	172.835	371.125	-1.1025	3.28e-22	2.69e-21	-	mitochondrial ribosomal protein L37, putative
PF3D7_1123800	147.816	247.952	-0.74625	3.74e-05	9.09e-05	SMC5	structural maintenance of chromosomes protein 5,putative
PF3D7_1123900	6203.99	6602.76	-0.089873	0.0084345	0.01511	-	splicing factor, putative
PF3D7_1124000	1617.96	1223.7	0.40293	1.38e-13	6.75e-13	ERO1	endoplasmic reticulum oxidoreductin, putative
PF3D7_1124100	6581.28	5466.37	0.26778	1.53e-14	7.84e-14	-	beige/BEACH domain protein, putative
PF3D7_1124400	1288.03	1114.67	0.20855	0.00034778	0.00075403	LSM1	U6 snRNA-associated Sm-like protein LSm1,putative
PF3D7_1124600	2520.13	2857.02	-0.18101	2.8e-05	6.9e-05	EK	ethanolamine kinase
PF3D7_1124700	3841.17	4475.81	-0.2206	8.32e-09	2.89e-08	MGE1	GrpE protein homolog, mitochondrial, putative
PF3D7_1124800	7017.12	6655.74	0.07628	0.023209	0.038479	-	nuclear preribosomal assembly protein, putative
PF3D7_1124900	10753.2	16700.5	-0.63513	9.85e-97	9.96e-95	-	60S ribosomal protein L35, putative
PF3D7_1125000	225.709	346.484	-0.61832	1.85e-08	6.26e-08	-	conserved Plasmodium protein, unknown function
PF3D7_1125100	138.584	284.415	-1.0372	6.34e-11	2.61e-10	-	vacuolar membrane protein-related, putative
PF3D7_1125300	6268.95	7962.53	-0.345	1.19e-24	1.11e-23	mtRNAP	DNA-directed RNA polymerase
PF3D7_1125800	705.88	464.574	0.60351	1.99e-14	1.02e-13	-	kelch protein, putative
PF3D7_1126000	30142	28716	0.069918	0.012521	0.021771	ThrRS	threonine--tRNA ligase
PF3D7_1126100	457.793	793.459	-0.79346	5.4e-25	5.13e-24	ATG7	autophagy-related protein 7, putative
PF3D7_1126200	21667.3	31184.9	-0.52533	2.31e-39	4.32e-38	-	40S ribosomal protein S18, putative
PF3D7_1126300.1	443.933	539.355	-0.28089	0.0011634	0.0023603	-	DnaJ protein, putative
PF3D7_1126400	1159.88	1044.75	0.15082	0.028738	0.046754	-	large ribosomal subunit processing factor,putative
PF3D7_1126800	393.593	296.148	0.41039	3.38e-05	8.28e-05	-	RNA-binding protein, putative
PF3D7_1127000	1317.36	1040.61	0.34023	5.47e-09	1.93e-08	-	protein phosphatase, putative
PF3D7_1127100	651.401	1128	-0.79214	8.1e-34	1.18e-32	dUTPase	deoxyuridine 5'-triphosphate nucleotidohydrolase
PF3D7_1127500	389.302	452.707	-0.21769	0.018105	0.03074	-	protein disulfide isomerase, putative
PF3D7_1127600	1384.26	1776.91	-0.36026	3.77e-12	1.69e-11	-	CRAL/TRIO domain-containing protein, putative
PF3D7_1128100	4146.21	5065.83	-0.289	2.97e-08	9.85e-08	-	cochaperone prefoldin complex subunit, putative
PF3D7_1128200	1673.6	1459.92	0.19706	0.0080103	0.01443	MBF1	multiprotein bridging factor type 1, putative
PF3D7_1128300	413.701	738.332	-0.83568	3.76e-13	1.78e-12	PFK11	6-phosphofructokinase
PF3D7_1128400	3084.81	4075.71	-0.40187	2.82e-24	2.57e-23	GGPPS	geranylgeranyl pyrophosphate synthase, putative
PF3D7_1128600	137.278	91.2	0.59	0.00070617	0.0014786	NOT2	CCR4-NOT transcription complex subunit 2,putative
PF3D7_1128700	84.6666	116.95	-0.46603	0.011055	0.019349	GPI8	GPI-anchor transamidase
PF3D7_1129000	4016.11	4670.61	-0.21781	2.17e-08	7.26e-08	SpdSyn	spermidine synthase
PF3D7_1129100	37360.8	42500.4	-0.18595	5.48e-07	1.61e-06	PV1	parasitophorous vacuolar protein 1
PF3D7_1129200	8312.31	7238.81	0.1995	7.2e-07	2.09e-06	RPN7	26S proteasome regulatory subunit RPN7,putative
PF3D7_1129900	4479.85	3719.67	0.26827	1.48e-06	4.18e-06	MFR5	transporter, putative
PF3D7_1130000	1067.15	1741.7	-0.70673	4.22e-38	7.38e-37	PAGM	phosphoacetylglucosamine mutase, putative
PF3D7_1130100	11362.7	15048.8	-0.40534	3.05e-40	5.87e-39	RPL38	60S ribosomal protein L38
PF3D7_1130200	74708.2	94855.8	-0.34447	1.76e-37	3e-36	PfP0	60S ribosomal protein P0
PF3D7_1130500	426.557	783.865	-0.87787	1.41e-29	1.65e-28	COG2	conserved Plasmodium protein, unknown function
PF3D7_1130700	1547.51	2562.48	-0.72759	2.5e-52	7.67e-51	SMC1	structural maintenance of chromosomes protein 1,putative
PF3D7_1131000	254.613	538.883	-1.0817	1.68e-11	7.18e-11	-	RNA-binding protein s1, putative
PF3D7_1131100	569.049	457.413	0.31506	0.00019506	0.00043495	SR1	serpentine receptor, putative
PF3D7_1132000	3215.05	2839.57	0.17917	1.83e-05	4.61e-05	-	ubiquitin-like protein, putative
PF3D7_1132200	22365.2	23933	-0.097747	0.00064308	0.0013526	TCP1	T-complex protein 1 subunit alpha
PF3D7_1132300	980.298	1311.03	-0.41941	1.38e-12	6.34e-12	-	nucleic acid binding protein, putative
PF3D7_1132400	3378.54	3834.68	-0.18271	4.59e-06	1.23e-05	-	conserved Plasmodium membrane protein, unknown function
PF3D7_1132600	3449.89	2546.77	0.43788	1.13e-25	1.1e-24	PRP38A	pre-mRNA-splicing factor 38A, putative
PF3D7_1132800	2554.29	2761.95	-0.11276	0.0087402	0.015608	AQP	aquaglyceroporin
PF3D7_1132900	783.374	623.232	0.32993	1.07e-05	2.75e-05	GCVH	glycine cleavage system H protein
PF3D7_1133300	140.144	93.4031	0.58537	0.0012272	0.0024816	-	LEM3/CDC50 family protein, putative
PF3D7_1133400	569.998	345.059	0.72412	2e-16	1.17e-15	AMA1	apical membrane antigen 1
PF3D7_1133800	5221.31	4609.83	0.1797	6.76e-07	1.97e-06	-	RNA (uracil-5-)methyltransferase, putative
PF3D7_1134000	50319.8	55957.3	-0.1532	2.37e-08	7.9e-08	HSP70-3	heat shock protein 70
PF3D7_1134700	16056.6	12194.9	0.3969	2.11e-39	3.94e-38	RPA2	DNA-directed RNA polymerase I subunit RPA2,putative
PF3D7_1134800	3293.05	2325.89	0.50164	1.85e-31	2.42e-30	-	coatomer subunit delta
PF3D7_1135100	4350.46	3503.76	0.31226	6.88e-16	3.85e-15	PPM8	protein phosphatase PPM8, putative
PF3D7_1135900	1973.55	2180.69	-0.14399	0.0080756	0.014542	-	3-oxo-5-alpha-steroid 4-dehydrogenase, putative
PF3D7_1136400	4767.87	3823.49	0.31845	4.87e-16	2.77e-15	SRP72	signal recognition particle subunit SRP72,putative
PF3D7_1136800	2223.93	1803.27	0.3025	1.22e-07	3.8e-07	-	DnaJ protein, putative
PF3D7_1136900	1011.44	580.228	0.80171	5.43e-31	6.82e-30	SUB2	subtilisin-like protease 2
PF3D7_1137100	1431.89	1279.04	0.16286	0.0026662	0.0051304	-	mitochondrial ribosomal protein S9 precursor,putative
PF3D7_1137300	8420.55	7832.18	0.1045	0.0012159	0.0024616	-	conserved Plasmodium membrane protein, unknown function
PF3D7_1137400	1749.53	2142.05	-0.29203	1.79e-09	6.58e-09	-	UVB-resistance protein UVR8 homologue
PF3D7_1137500	161.117	308.927	-0.93916	8.09e-15	4.21e-14	-	apicoplast ribosomal protein S14p/S29e precursor, putative
PF3D7_1138100	406.212	288.471	0.49381	5.65e-07	1.66e-06	URM1	ubiquitin-related modifier 1, putative
PF3D7_1138200	105.85	197.225	-0.89782	1.57e-07	4.81e-07	-	conserved Plasmodium membrane protein, unknown function
PF3D7_1138300	54.1994	113.77	-1.0698	5.92e-05	0.00014031	-	conserved Plasmodium membrane protein, unknown function
PF3D7_1138500	9448.75	8082.2	0.22538	4.24e-12	1.89e-11	PPM2	protein phosphatase PPM2
PF3D7_1138600	1285.91	1169.25	0.1372	0.021212	0.035446	-	beta-catenin-like protein 1, putative
PF3D7_1138800	8554.31	7531.8	0.18366	2.02e-07	6.11e-07	-	WD repeat-containing protein, putative
PF3D7_1139000	324.254	225.919	0.52132	2.38e-06	6.62e-06	-	ncRNA
PF3D7_1139100	11432.6	7920.4	0.52951	1.15e-61	4.67e-60	-	RNA-binding protein, putative
PF3D7_1139300	19078.2	17439.5	0.12956	1.03e-05	2.66e-05	ApiAP2	transcription factor with AP2 domain(s)
PF3D7_1139500.1	19.9848	35.9908	-0.84872	0.022444	0.037333	-	AAA family ATPase, putative
PF3D7_1139700	216.344	318.1	-0.55615	7.55e-07	2.19e-06	-	adrenodoxin reductase, putative
PF3D7_1139900	801.917	617.117	0.37791	1.49e-07	4.58e-07	-	conserved protein, unknown function
PF3D7_1140100	1772.27	2221.14	-0.3257	6.45e-12	2.82e-11	-	V-type proton ATPase subunit F, putative
PF3D7_1141400	396.2	556.28	-0.48958	1.4e-08	4.79e-08	PIGH	phosphatidylinositol N-acetylglucosaminyltransferase subunit H, putative
PF3D7_1141600	146.638	256.399	-0.80613	7.08e-08	2.26e-07	DPM1	dolichol-phosphate mannosyltransferase
PF3D7_1142300	1266.19	1639.91	-0.37312	3.41e-12	1.54e-11	-	conserved Plasmodium membrane protein, unknown function
PF3D7_1142400	3628.82	3887.95	-0.099508	0.010336	0.018207	CPO	coproporphyrinogen-III oxidase
PF3D7_1142500	6421.54	9725.4	-0.59884	8.74e-74	4.76e-72	RPL28	60S ribosomal protein L28
PF3D7_1142600	20602	28891.3	-0.48785	4.27e-55	1.4e-53	-	60S ribosomal protein L35ae, putative
PF3D7_1142700	5028.65	5353.75	-0.090378	0.0118	0.020589	-	methyltransferase, putative
PF3D7_1143000	88.1594	198.589	-1.1716	4.14e-14	2.07e-13	-	alpha/beta hydrolase, putative
PF3D7_1143200	398.683	283.172	0.49356	2.62e-05	6.5e-05	-	DnaJ protein, putative
PF3D7_1143400	6981.96	7977.34	-0.19228	1.01e-05	2.62e-05	-	translation initiation factor eIF-1A, putative
PF3D7_1144000	17449	20461.2	-0.22974	2.41e-07	7.25e-07	RPS21	40S ribosomal protein S21
PF3D7_1144100	171.218	380.669	-1.1527	2.73e-24	2.49e-23	-	mitochondrial large subunit ribosomal protein,putative
PF3D7_1144300	9070.41	13960.6	-0.62212	1.06e-11	4.62e-11	RPL41	60S ribosomal protein L41
PF3D7_1144500	838.889	1005.64	-0.26156	4.2e-05	0.0001017	AOS1	ubiquitin activating enzyme (E1) subunit Aos1,putative
PF3D7_1144600	2775.9	2486.29	0.15896	0.00020541	0.00045694	TFG2	transcription initiation factor IIF subunit beta, putative
PF3D7_1144700	247.784	550.633	-1.152	5.85e-34	8.58e-33	TIC20	apicoplast import protein Tic20, putative
PF3D7_1144900	1010.43	901.001	0.16537	0.008618	0.015414	RAB6	ras-related protein Rab-6
PF3D7_1145100	2330.96	1925.59	0.27562	6.73e-05	0.00015831	SEC21	coatomer subunit gamma, putative
PF3D7_1145300	310.627	370.812	-0.2555	0.0095616	0.016949	CRIPT	cysteine-rich PDZ-binding protein, putative
PF3D7_1145500	472.094	904.681	-0.93834	5.08e-37	8.52e-36	ABCB3	ABC transporter B family member 3, putative
PF3D7_1146000	4075.29	3182.77	0.35662	1.34e-17	8.45e-17	RSA4	ribosome assembly protein 4, putative
PF3D7_1147000	132.095	54.4024	1.2798	5.41e-11	2.23e-10	SLARP	sporozoite and liver stage asparagine-rich protein
PF3D7_1147500	1417.47	1012.63	0.4852	3.66e-17	2.24e-16	-	protein farnesyltransferase subunit beta
PF3D7_1147700	293.503	346.823	-0.24082	0.024776	0.040882	-	mitochondrial ATP synthase delta subunit,putative
PF3D7_1147900	1885.43	1582.46	0.25272	5.08e-07	1.5e-06	-	conserved Plasmodium protein, unknown function
PF3D7_1148000	757.013	1102.06	-0.54181	6.33e-17	3.83e-16	-	serine/threonine protein kinase, putative
PF3D7_1148700	29317.1	26378.4	0.15239	5.41e-08	1.74e-07	GEXP12	Plasmodium exported protein (PHISTc), unknown function
PF3D7_1148800	1481.47	1070.44	0.46882	1.49e-16	8.81e-16	-	Plasmodium exported protein (hyp11), unknown function
PF3D7_1148900	2712.32	2137.37	0.34369	3.94e-12	1.76e-11	-	Plasmodium exported protein, unknown function
PF3D7_1149200	2669.76	2045.68	0.38413	1.15e-17	7.29e-17	-	ring-infected erythrocyte surface antigen
PF3D7_1200200	150.003	193.005	-0.36364	0.0086314	0.015433	RIF	rifin
PF3D7_1200400	509.454	432.798	0.23526	0.006489	0.011812	VAR	erythrocyte membrane protein 1, PfEMP1
PF3D7_1200500	4163.59	9383.79	-1.1723	3.1e-251	2.87e-248	RIF	rifin
PF3D7_1200600	8635.05	7996.25	0.11088	0.00061846	0.0013023	VAR2CSA	erythrocyte membrane protein 1, PfEMP1
PF3D7_1200700	16176.6	13375.2	0.27435	7.96e-20	5.71e-19	ACS7	acyl-CoA synthetase
PF3D7_1200800	1401.29	923.604	0.60141	3.06e-24	2.79e-23	FIKK12	serine/threonine protein kinase, FIKK family
PF3D7_1201000	73674.6	125268	-0.76578	1.22e-27	1.3e-26	-	Plasmodium exported protein (PHISTb), unknown function
PF3D7_1201100	15007.4	13043.9	0.2023	1.63e-11	6.98e-11	-	RESA-like protein with PHIST and DnaJ domains
PF3D7_1201200	4532.91	3929.88	0.20595	7.12e-08	2.27e-07	-	Plasmodium exported protein (PHISTa-like),unknown function
PF3D7_1201400	1338.51	708.31	0.91818	1.38e-48	3.68e-47	-	Plasmodium exported protein, unknown function
PF3D7_1201500	4728.28	3834.46	0.30229	1.21e-15	6.63e-15	-	XPA binding protein 1, putative
PF3D7_1201800	78.8638	147.864	-0.90683	0.0011202	0.0022769	COX19	cytochrome c oxidase assembly protein COX19,putative
PF3D7_1202000	880.591	672.38	0.3892	2.26e-08	7.56e-08	-	ATP-dependent RNA helicase, putative
PF3D7_1202200	346.2	461.603	-0.41505	9.77e-06	2.53e-05	MPC	mitochondrial phosphate carrier protein
PF3D7_1202400	455.744	716.738	-0.65322	7.72e-15	4.04e-14	CYP26	peptidyl-prolyl cis-trans isomerase
PF3D7_1202500	975.831	662.46	0.5588	2.03e-16	1.18e-15	TGS1	trimethylguanosine synthase, putative
PF3D7_1202900	5686.86	5172.34	0.13682	0.0031749	0.0060526	HMGB1	high mobility group protein B1
PF3D7_1203000	1227.33	1747.17	-0.5095	1.21e-21	9.54e-21	ORC1	origin recognition complex subunit 1
PF3D7_1203200	1151.88	1003.43	0.19906	0.018587	0.031464	SRP14	signal recognition particle subunit SRP14
PF3D7_1203400	692.347	1089.43	-0.65401	1.16e-23	1.03e-22	MFS4	transporter, putative
PF3D7_1203500	4945.36	3799.6	0.38023	7.12e-24	6.35e-23	SUA5	threonylcarbamoyl-AMP synthase, putative
PF3D7_1203900	2941.57	3487.41	-0.24557	1.81e-09	6.63e-09	UBC	ubiquitin-conjugating enzyme E2
PF3D7_1204300	20118.6	27901.3	-0.4718	9.64e-49	2.59e-47	EIF5A	eukaryotic translation initiation factor 5A
PF3D7_1204400	359.416	195.759	0.87658	3.41e-13	1.62e-12	-	conserved Plasmodium membrane protein, unknown function
PF3D7_1204600	1627.24	1343.21	0.27674	2.35e-07	7.08e-07	-	cytidine deaminase, putative
PF3D7_1205500	5202.29	4107.27	0.34097	2.25e-15	1.21e-14	-	zinc finger protein, putative
PF3D7_1205600	4231.74	7594.65	-0.84373	1.83e-126	3e-124	-	conserved Plasmodium protein, unknown function
PF3D7_1205700	184.076	225.289	-0.29148	0.022401	0.037272	tGloII	targeted glyoxalase II
PF3D7_1205800	18118.4	20963.8	-0.21045	0.00028416	0.00062166	HMGB3	high mobility group protein B3, putative
PF3D7_1205900	4728.81	4009.03	0.23822	2.86e-09	1.03e-08	-	conserved protein, unknown function
PF3D7_1206000	255.224	195.488	0.38469	0.0014119	0.0028315	SHLP2	shewanella-like protein phosphatase 2
PF3D7_1206300	301.763	545.16	-0.85327	1.63e-15	8.87e-15	-	conserved Plasmodium protein, unknown function
PF3D7_1206600	17660.7	12942.6	0.44841	1.85e-50	5.42e-49	RPC2	DNA-directed RNA polymerase III subunit RPC2,putative
PF3D7_1206700	22162.1	19320.8	0.19794	7.95e-12	3.46e-11	EIF5	eukaryotic translation initiation factor 5,putative
PF3D7_1207100	17433.3	14043.3	0.31197	1.15e-25	1.12e-24	-	small subunit rRNA processing factor, putative
PF3D7_1207200	168.512	242.634	-0.52593	3.51e-05	8.58e-05	-	conserved Plasmodium protein, unknown function
PF3D7_1207500	204.515	274.858	-0.42648	0.0014076	0.0028239	-	RNA-binding protein, putative
PF3D7_1208200	99.9748	58.4953	0.77324	0.00014337	0.00032452	CRMP3	cysteine repeat modular protein 3
PF3D7_1208300	2909.21	3814.1	-0.39072	3.17e-22	2.61e-21	-	mitochondrial ACP precursor, putative
PF3D7_1208400	3089.25	2560.37	0.27091	1.62e-10	6.48e-10	-	amino acid transporter, putative
PF3D7_1208800	6855.66	4954.74	0.46848	1.43e-40	2.86e-39	-	zinc finger protein, putative
PF3D7_1208900	24579.4	22063.1	0.15581	3.86e-08	1.26e-07	-	protein phosphatase, putative
PF3D7_1209200	3365.43	3118.22	0.11007	0.0083471	0.014988	LSM7	U6 snRNA-associated Sm-like protein LSm7,putative
PF3D7_1209300	8166.52	7705.71	0.083794	0.010829	0.018984	KROX1	zinc finger transcription factor, putative
PF3D7_1209900	1109.33	1571.5	-0.50246	2.31e-19	1.62e-18	ABCB7	ABC transporter B family member 7, putative
PF3D7_1210000	1050.3	1322.06	-0.33199	6.85e-09	2.4e-08	RPL1	50S ribosomal protein L1, apicoplast, putative
PF3D7_1210200	140.099	98.8174	0.50361	0.0022225	0.0043366	-	zinc finger protein, putative
PF3D7_1210400	5709.91	3970.01	0.52432	2.65e-46	6.45e-45	-	general transcription factor 3C polypeptide 5,putative
PF3D7_1210600	6919.62	5915.56	0.22618	2.63e-09	9.53e-09	-	conserved Plasmodium protein, unknown function
PF3D7_1210900	149.687	200.426	-0.42112	0.0024905	0.004819	PIGM	GPI mannosyltransferase I
PF3D7_1211000	174.407	260.64	-0.5796	9.39e-06	2.44e-05	-	kinesin-7, putative
PF3D7_1211600	5249.64	7903.69	-0.59031	9.88e-30	1.17e-28	LSD1	lysine-specific histone demethylase 1, putative
PF3D7_1211700	1367.26	2090.09	-0.61228	6.53e-34	9.53e-33	MCM5	DNA replication licensing factor MCM5, putative
PF3D7_1211800	11378.8	6688.26	0.76664	2.1e-122	3.16e-120	PfpUB	polyubiquitin
PF3D7_1211900	29138.3	24054.2	0.27663	2.63e-22	2.17e-21	ATP4	non-SERCA-type Ca2+-transporting P-ATPase
PF3D7_1212000	819.463	1282.55	-0.64626	5.44e-26	5.43e-25	TPx(Gl)	glutathione peroxidase-like thioredoxin peroxidase
PF3D7_1212100	480.451	566.553	-0.23782	0.004265	0.0079909	PPP1	peripheral plastid protein 1, putative
PF3D7_1212300	570.135	796.311	-0.48203	6.55e-11	2.69e-10	-	WD repeat-containing protein, putative
PF3D7_1212400	205.805	251.403	-0.28873	0.014071	0.0243	-	tetratricopeptide repeat family protein,putative
PF3D7_1212500	3300.48	2728.3	0.27467	3.89e-11	1.63e-10	GAT	glycerol-3-phosphate 1-O-acyltransferase
PF3D7_1212800	514.632	406.509	0.34026	0.00010048	0.00023236	-	iron-sulfur subunit of succinate dehydrogenase
PF3D7_1212900	8287.17	9255.27	-0.1594	1.13e-06	3.23e-06	BDP2	bromodomain protein 2, putative
PF3D7_1213600	354.454	647.437	-0.86914	9.54e-25	8.98e-24	DLC8	dynein light chain 1, putative
PF3D7_1213700	1550.5	1318.48	0.23385	0.0001088	0.00025056	RPB8	DNA-directed RNA polymerases I, II, and III subunit RPABC3, putative
PF3D7_1213800	9452.72	7623.46	0.31028	1.32e-21	1.04e-20	PRS	proline--tRNA ligase
PF3D7_1214100	507.859	875.375	-0.78547	9.83e-27	1.02e-25	PIGO	GPI ethanolamine phosphate transferase 3,putative
PF3D7_1214200	116.703	164.286	-0.49336	0.0015732	0.0031345	SET5	histone-lysine N-methyltransferase, putative
PF3D7_1214300	1416.86	1558.15	-0.13714	0.0088202	0.015725	-	geranylgeranyl transferase type2 beta subunit,putative
PF3D7_1214400	701.552	626.376	0.16352	0.022494	0.037405	EMC6	ER membrane protein complex subunit 6, putative
PF3D7_1214900	1178.27	1335.8	-0.18104	0.0014558	0.0029164	-	conserved Plasmodium membrane protein, unknown function
PF3D7_1215300	1716.12	2571.56	-0.58349	7.76e-36	1.24e-34	CPN10	10 kDa chaperonin
PF3D7_1215900	989.724	695.73	0.5085	3.02e-14	1.52e-13	SR10	serpentine receptor, putative
PF3D7_1216100	35.508	56.5408	-0.67115	0.020995	0.035152	-	conserved Plasmodium membrane protein, unknown function
PF3D7_1216200	11341.7	12701	-0.16331	1.23e-07	3.81e-07	-	glycerol-3-phosphate dehydrogenase, putative
PF3D7_1216300	1913.41	1440.94	0.40913	8.84e-16	4.92e-15	SRP19	signal recognition particle subunit SRP19
PF3D7_1216400	1598.4	1288.64	0.31078	1.06e-08	3.66e-08	-	conserved Plasmodium membrane protein, unknown function
PF3D7_1216700	1292.42	792.318	0.70592	1.61e-30	1.96e-29	PLP2	perforin-like protein 2
PF3D7_1216800	161.453	114.524	0.49546	0.0049654	0.0092009	-	tRNA Proline
PF3D7_1216900	40375.5	37652.3	0.10074	0.00025251	0.00055525	-	DNA-binding chaperone, putative
PF3D7_1217200	10903	9504.19	0.19809	9.59e-08	3e-07	MRD1	multiple RNA-binding domain-containing protein 1, putative
PF3D7_1217300	1534.31	1963.84	-0.35609	8.38e-13	3.89e-12	-	GTP-binding protein, putative
PF3D7_1217600	74.0007	50.1694	0.56073	0.018159	0.030823	APC10	anaphase-promoting complex subunit 10, putative
PF3D7_1217800	438.078	361.529	0.27708	0.0030035	0.0057475	DPH3	diphthamide biosynthesis protein 3, putative
PF3D7_1218300	2971.61	2159.22	0.46073	1.82e-25	1.76e-24	AP2-MU	AP-2 complex subunit mu, putative
PF3D7_1218400	7636.61	6153.7	0.31148	4.18e-20	3.05e-19	-	triose or hexose phosphate/phosphate translocator, putative
PF3D7_1218500	5360	3437.91	0.6407	2.6e-61	1.03e-59	-	conserved Plasmodium protein, unknown function
PF3D7_1218600	4855.4	3929.66	0.30518	6.27e-16	3.52e-15	RSS	arginine--tRNA ligase, putative
PF3D7_1219000	8159.77	7060.01	0.20886	1.18e-06	3.38e-06	-	formin 2
PF3D7_1219100	11423.1	10271	0.15338	8.44e-07	2.44e-06	-	clathrin heavy chain, putative
PF3D7_1219300	106.636	64.8778	0.7169	0.00091343	0.0018827	VAR	erythrocyte membrane protein 1, PfEMP1
PF3D7_1219400	146.769	94.5826	0.6339	0.0001365	0.00030946	VAR	erythrocyte membrane protein 1 (PfEMP1),pseudogene
PF3D7_1219500	8.59224	1.05769	3.0221	0.0038049	0.0071821	VAR	erythrocyte membrane protein 1 (PfEMP1), exon 2,pseudogene
PF3D7_1219700	130.43	80.7755	0.69129	8.14e-05	0.0001899	RKIP	raf kinase inhibitor
PF3D7_1219900	785.624	900.239	-0.19647	0.0030092	0.0057564	-	ribulose-phosphate 3-epimerase, putative
PF3D7_1220000	42.1058	18.5743	1.1807	0.00066989	0.0014058	-	zinc finger protein, putative
PF3D7_1220100	3769.81	2995.57	0.33166	1.57e-16	9.23e-16	PRP17	pre-mRNA-processing factor 17, putative
PF3D7_1220400	1221.8	952.819	0.35873	2.34e-09	8.5e-09	DRN1	debranching enzyme-associated ribonuclease,putative
PF3D7_1220500	330.944	270.059	0.29331	0.0051414	0.009497	TSR3	ribosome biogenesis protein TSR3, putative
PF3D7_1220900	4525.04	6154.79	-0.44378	2.54e-35	3.92e-34	HP1	heterochromatin protein 1
PF3D7_1221000	2049	1673.56	0.292	2.2e-09	8.02e-09	SET10	histone-lysine N-methyltransferase, H3 lysine-4 specific
PF3D7_1221600	259.453	339.158	-0.38648	0.00044279	0.00094781	-	protein TSSC1, putative
PF3D7_1221700	1378.62	1146.75	0.26568	0.00039038	0.00084048	-	FbpA domain protein, putative
PF3D7_1221900	10618.6	7117.86	0.57707	1.41e-70	6.99e-69	-	conserved Plasmodium membrane protein, unknown function
PF3D7_1222300	18317.8	26849.4	-0.55164	1.82e-81	1.25e-79	GRP94	endoplasmin, putative
PF3D7_1222400	1829.8	2613.57	-0.51434	9.94e-16	5.5e-15	ApiAP2	transcription factor with AP2 domain(s)
PF3D7_1222500	1047.11	887.222	0.23905	0.00012056	0.000275	DPH6	diphthine--ammonia ligase, putative
PF3D7_1222600	1179.1	1028.95	0.19651	0.00081025	0.0016825	AP2-G	transcription factor with AP2 domain(s)
PF3D7_1222700	294.415	244.445	0.26834	0.016228	0.027801	GAP45	glideosome-associated protein 45
PF3D7_1223100	438.519	611.096	-0.47876	2.46e-05	6.11e-05	PKAr	cAMP-dependent protein kinase regulatory subunit
PF3D7_1223200	1392.56	1208.87	0.20409	0.00028203	0.00061725	-	nucleus export protein BRR6, putative
PF3D7_1223400	58078.2	42369	0.45499	6.38e-62	2.63e-60	-	phospholipid-transporting ATPase, putative
PF3D7_1223700	2705.42	3158.85	-0.22355	1.07e-07	3.35e-07	VIT	iron transporter, putative
PF3D7_1223800	1145.62	904.636	0.34071	3.04e-08	1e-07	YHM2	mitochondrial carrier protein, putative
PF3D7_1223900	336.407	542.449	-0.68928	1.74e-14	8.86e-14	-	50S ribosomal protein L24, putative
PF3D7_1224000	4332.28	5102.75	-0.23615	9.18e-05	0.00021327	GCH1	GTP cyclohydrolase I
PF3D7_1224500	556.501	887.041	-0.67262	7.64e-21	5.75e-20	ASF1	histone chaperone ASF1, putative
PF3D7_1224900	1056.46	795.841	0.40869	2.98e-10	1.16e-09	SF3B6	splicing factor 3B subunit 6, putative
PF3D7_1225100	1073.42	1206.67	-0.16881	0.0048837	0.0090677	-	isoleucine--tRNA ligase, putative
PF3D7_1225500	2322.82	1711.64	0.4405	3.25e-20	2.38e-19	-	small subunit rRNA processing factor, putative
PF3D7_1225800	13767	11306.3	0.28409	1.16e-20	8.64e-20	UBA1	ubiquitin-activating enzyme E1
PF3D7_1226100	706.306	287.884	1.2948	5.46e-50	1.56e-48	HAD3	haloacid dehalogenase-like hydrolase, putative
PF3D7_1226500	970.754	1366.58	-0.49339	3.06e-17	1.88e-16	-	RAP protein, putative
PF3D7_1226600	637.73	1130.15	-0.8255	6.79e-36	1.09e-34	PCNA2	proliferating cell nuclear antigen 2
PF3D7_1226700	4965.43	3504.76	0.5026	7.92e-36	1.26e-34	RRP9	U3 small nucleolar RNA-interacting protein 2,putative
PF3D7_1227100	5797.61	7252.86	-0.32309	4.54e-21	3.48e-20	DH60	DNA helicase 60
PF3D7_1227200	3432.82	2924.05	0.23143	1.28e-08	4.38e-08	K1	potassium channel
PF3D7_1227500	718.862	1271.69	-0.82296	8.83e-39	1.6e-37	CYC2	cyclin
PF3D7_1227600	1096.38	1463.39	-0.41656	1.59e-13	7.72e-13	-	cyclin related protein, putative
PF3D7_1227800	12116	9154.16	0.40442	4.11e-38	7.21e-37	-	histone S-adenosyl methyltransferase, putative
PF3D7_1227900	778.389	604.469	0.36482	5.96e-07	1.75e-06	-	RNA pseudouridylate synthase, putative
PF3D7_1228300	930.349	1498.09	-0.68728	1.01e-32	1.38e-31	NEK1	NIMA related kinase 1
PF3D7_1228500	523.367	810.338	-0.6307	2.13e-13	1.03e-12	-	RNA pseudouridylate synthase, putative
PF3D7_1228600	1576.17	1966.83	-0.31945	1.21e-10	4.87e-10	MSP9	merozoite surface protein 9
PF3D7_1228800	9477.45	11583.3	-0.28948	6.1e-08	1.96e-07	-	WD repeat-containing protein, putative
PF3D7_1229100	98373.4	75132.4	0.38883	2.12e-47	5.47e-46	MRP2	multidrug resistance-associated protein 2
PF3D7_1229400	6248.44	10805.9	-0.79025	1.83e-128	3.08e-126	MIF	macrophage migration inhibitory factor
PF3D7_1229500	20700.2	21815.7	-0.075721	0.0093674	0.016632	CCT3	T-complex protein 1 subunit gamma
PF3D7_1230200	940.343	1437.73	-0.61253	1.6e-25	1.55e-24	-	vacuolar transporter chaperone, putative,pseudogene
PF3D7_1230400	285.9	498.452	-0.80195	1.18e-15	6.52e-15	ClpQ	ATP-dependent protease subunit ClpQ
PF3D7_1230500	2557.56	1806.43	0.50162	2.94e-27	3.09e-26	-	WD repeat-containing protein, putative
PF3D7_1230600	1152.7	1267.1	-0.13651	0.018597	0.03147	-	sun-family protein, putative
PF3D7_1230700	15785.3	13485.1	0.22721	4.69e-14	2.34e-13	SEC13	protein transport protein SEC13
PF3D7_1231100	3671.98	4250.45	-0.21106	4.78e-08	1.55e-07	RAB2	ras-related protein Rab-2
PF3D7_1231400	411.389	354.541	0.21455	0.021361	0.03567	-	amino acid transporter, putative
PF3D7_1231600	3680.67	3063.24	0.26491	5.23e-11	2.16e-10	PRP2	pre-mRNA-splicing factor ATP-dependent RNA helicase PRP2, putative
PF3D7_1231800	2963.02	2265.35	0.38733	1.39e-06	3.94e-06	-	asparagine-rich protein, putative
PF3D7_1232100	5060.13	5824.44	-0.20294	1.11e-08	3.81e-08	CPN60	60 kDa chaperonin
PF3D7_1233000	732.781	830.288	-0.18023	0.010324	0.018191	EF-G	elongation factor G
PF3D7_1233100	870.918	751.728	0.21233	0.002133	0.0041722	-	conserved protein, unknown function
PF3D7_1233300	944.228	1716.75	-0.86247	1.56e-53	4.98e-52	-	pentatricopeptide repeat domain-containing protein, putative
PF3D7_1233400	4414.09	3266.93	0.43418	5.24e-29	5.95e-28	-	conserved Plasmodium membrane protein, unknown function
PF3D7_1233700	69.7401	143.979	-1.0458	3.61e-09	1.29e-08	-	homocysteine S-methyltransferase, putative
PF3D7_1234100	14916	18868.2	-0.3391	3.11e-07	9.3e-07	-	bromodomain protein, putative
PF3D7_1234300	331.995	563.067	-0.76214	1.41e-17	8.93e-17	-	DNA polymerase epsilon subunit B, putative
PF3D7_1234500	1260.06	963.99	0.38641	2.78e-05	6.87e-05	-	conserved Plasmodium protein, unknown function
PF3D7_1234600	243.33	469.681	-0.94877	1.59e-21	1.25e-20	TOC75	protein TOC75, putative
PF3D7_1234700	476.8	263.426	0.85599	2.09e-18	1.39e-17	-	CPW-WPC family protein
PF3D7_1234800	16695.2	13730.9	0.28201	2.59e-21	2.02e-20	SF3B3	splicing factor 3B subunit 3, putative
PF3D7_1234900	686.867	1174.85	-0.77437	3.62e-33	5.12e-32	-	conserved Plasmodium protein, unknown function
PF3D7_1235000	73.3326	104.609	-0.51249	0.0090619	0.016115	PIH1	PIH1 domain-containing protein, putative
PF3D7_1235300	10499.3	15546	-0.56625	5.67e-49	1.55e-47	NOT4	CCR4-NOT transcription complex subunit 4,putative
PF3D7_1235500	3064.09	2439.74	0.32873	2.8e-14	1.41e-13	-	mRNA methyltransferase, putative
PF3D7_1235600	1125.61	2328.74	-1.0488	1.25e-75	7.37e-74	SHMT	serine hydroxymethyltransferase
PF3D7_1235700	1062.04	1962.89	-0.88615	4.07e-62	1.71e-60	-	ATP synthase subunit beta, mitochondrial
PF3D7_1235900	8331.6	6529	0.35173	7.53e-26	7.45e-25	XAB2	pre-mRNA-splicing factor SYF1, putative
PF3D7_1236000	974.162	1097.84	-0.17244	0.0053083	0.0097776	-	vesicle transport v-SNARE protein VTI1,putative
PF3D7_1236100	6808.05	6240.2	0.12565	0.00038182	0.00082429	CARP	clustered-asparagine-rich protein
PF3D7_1236700	1367.59	1755.04	-0.35987	6.16e-12	2.7e-11	-	S-adenosyl-methyltransferase, putative
PF3D7_1237600	3430.88	2834.51	0.27548	1.59e-11	6.82e-11	PWP1	periodic tryptophan protein 1, putative
PF3D7_1237700	3739.85	4774.69	-0.35243	2.1e-20	1.55e-19	-	conserved protein, unknown function
PF3D7_1237800	536.808	463.89	0.21063	0.021214	0.035446	HUB1	ubiquitin-like modifier HUB1, putative
PF3D7_1237900	14944.5	14134.7	0.080371	0.008236	0.014812	-	conserved Plasmodium protein, unknown function
PF3D7_1238100	5112.26	6571.39	-0.36224	8.31e-22	6.66e-21	-	calcyclin binding protein, putative
PF3D7_1238200	49.64	28.9787	0.77651	0.0076933	0.013881	-	conserved Plasmodium protein, unknown function
PF3D7_1238300	12731	9858.17	0.36896	1.51e-32	2.07e-31	CWC22	pre-mRNA-splicing factor CWC22, putative
PF3D7_1238700	891.607	1057.86	-0.24667	0.0022236	0.0043372	-	conserved Plasmodium protein, unknown function
PF3D7_1238800	17848.5	16920.3	0.07705	0.0089215	0.015901	ACS11	acyl-CoA synthetase
PF3D7_1238900	1126.28	654.779	0.78248	2.42e-24	2.22e-23	PK2	protein kinase 2
PF3D7_1239000	3586.68	2863.66	0.32479	1.84e-15	1e-14	-	HD superfamily phosphohydrolase protein
PF3D7_1239100	408.622	518.705	-0.34415	6.6e-05	0.00015549	-	mitochondrial ribosomal protein L23 precursor,putative
PF3D7_1239200	2706.78	5339.32	-0.98008	5.94e-136	1.22e-133	ApiAP2	transcription factor with AP2 domain(s)
PF3D7_1239600	1244.37	1441.49	-0.21214	0.00011327	0.00025998	ThzK	hydroxyethylthiazole kinase
PF3D7_1239700	4861.5	5293.76	-0.12289	0.00074665	0.0015586	FTSH1	ATP-dependent zinc metalloprotease FTSH 1
PF3D7_1239800	607.164	989.015	-0.70391	2.22e-11	9.41e-11	-	conserved Plasmodium protein, unknown function
PF3D7_1239900	3576.18	2829.67	0.33779	1.4e-16	8.28e-16	VPS16	vacuolar protein sorting-associated protein 16,putative
PF3D7_1240000	1836.69	1300.44	0.49811	8.95e-22	7.13e-21	-	3-hydroxyisobutyryl-coenzyme A hydrolase,putative
PF3D7_1240100	323.682	207.213	0.64347	1.75e-08	5.93e-08	ETRAMP12	early transcribed membrane protein 12
PF3D7_1240400	100648	73686.8	0.44983	2.14e-62	9.07e-61	VAR	erythrocyte membrane protein 1, PfEMP1
PF3D7_1240500	3621.53	2166.03	0.74155	7.9e-11	3.22e-10	PlasmodiumRNAofunknownfunctionRUF6	Plasmodium RNA of unknown function RUF6-5
PF3D7_1240600	188344	138509	0.4434	1.72e-62	7.43e-61	VAR	erythrocyte membrane protein 1, PfEMP1
PF3D7_1240800	21.2702	9.75904	1.124	0.018445	0.031252	PlasmodiumRNAofunknownfunctionRUF6	Plasmodium RNA of unknown function RUF6-14
PF3D7_1240900	15113.2	14042	0.10606	0.00038992	0.00083981	VAR	erythrocyte membrane protein 1, PfEMP1
PF3D7_1241100	4788.68	3169.89	0.59519	3.62e-53	1.14e-51	PFS2	polyadenylation factor subunit 2, putative
PF3D7_1241200	6189.21	5390.75	0.19927	1.09e-08	3.73e-08	-	conserved Plasmodium protein, unknown function
PF3D7_1241400	332.367	157.002	1.082	3.21e-19	2.23e-18	-	RNA-binding protein, putative
PF3D7_1241600	394.882	505.068	-0.35505	4.51e-05	0.00010835	-	mitochondrial carrier protein, putative
PF3D7_1241700	713.71	1533.97	-1.1039	6.19e-75	3.55e-73	RFC4	replication factor C subunit 4, putative
PF3D7_1241800	13362.9	10705.1	0.31994	3.46e-25	3.31e-24	DBP9	ATP-dependent RNA helicase DBP9, putative
PF3D7_1241900	5327.31	4453.2	0.25857	1.19e-12	5.49e-12	-	tetratricopeptide repeat protein, putative
PF3D7_1242300	146.331	269.467	-0.88087	4.57e-12	2.02e-11	-	conserved Plasmodium membrane protein, unknown function
PF3D7_1242600	2319.73	2043.49	0.18292	5.88e-05	0.00013956	-	protein farnesyltransferase subunit alpha
PF3D7_1242700	21457.5	30261	-0.49598	5.31e-68	2.54e-66	-	40S ribosomal protein S17, putative
PF3D7_1242800	12926.7	12003.2	0.10693	0.00050274	0.0010685	rabGDI	rab specific GDP dissociation inhibitor
PF3D7_1242900	507.379	679.751	-0.42194	4.17e-08	1.36e-07	TIM13	mitochondrial import inner membrane translocase subunit TIM13, putative
PF3D7_1243000	129.152	186.752	-0.53206	0.00021453	0.00047589	SYN16	syntaxin, Qa-SNARE family
PF3D7_1243700	316.787	265.788	0.25323	0.02116	0.035387	-	ubiquitin-conjugating enzyme E2, putative
PF3D7_1243900	106.405	144.024	-0.43674	0.018362	0.031148	DOC2	double C2-like domain-containing protein
PF3D7_1244000	825.967	1094.1	-0.40558	1.81e-10	7.19e-10	-	glucose inhibited division protein a homologue,putative
PF3D7_1244200	4136.02	3335.17	0.31048	1.42e-15	7.77e-15	TFB2	RNA polymerase II transcription factor B subunit 2, putative
PF3D7_1244400	1842.66	2731.18	-0.56773	2.33e-35	3.64e-34	-	conserved Plasmodium protein, unknown function
PF3D7_1244600	1546.14	1421.98	0.12077	0.025022	0.041238	ARFGAP	ADP-ribosylation factor GTPase-activating protein, putative
PF3D7_1245200	345.965	609.285	-0.81649	3.95e-21	3.04e-20	-	conserved Plasmodium membrane protein, unknown function
PF3D7_1245300	270.861	370.252	-0.45096	0.00021826	0.00048358	UBC12	NEDD8-conjugating enzyme UBC12, putative
PF3D7_1245400	608.588	819.077	-0.42853	1.93e-09	7.07e-09	-	mitochondrial ribosomal protein L3 precursor,putative
PF3D7_1245600	147.287	89.0562	0.72584	1.87e-05	4.71e-05	-	kinesin, putative
PF3D7_1245900	786.093	630.255	0.31876	9.51e-06	2.47e-05	-	conserved Plasmodium protein, unknown function
PF3D7_1246200	5971.76	9433.17	-0.65959	1e-87	8.42e-86	ACT1	actin I
PF3D7_1246300	5603.04	4567.43	0.29483	4.14e-16	2.37e-15	-	conserved Plasmodium protein, unknown function
PF3D7_1246500	801.715	652.57	0.29696	0.0037504	0.0070864	-	conserved Plasmodium protein, unknown function
PF3D7_1246600	2019.18	1643.53	0.29697	2.05e-09	7.49e-09	BUD13	pre-mRNA-splicing factor CWC26, putative
PF3D7_1246700	740.189	1271.2	-0.78023	2.65e-35	4.08e-34	-	conserved Plasmodium protein, unknown function
PF3D7_1246800	5403.17	6094.82	-0.17378	8.63e-07	2.49e-06	SRPR-beta	signal recognition particle receptor, beta subunit
PF3D7_1246900	161.486	262.482	-0.70081	3.39e-08	1.11e-07	PKB	RAC-beta serine/threonine protein kinase
PF3D7_1247300	1970.23	1683.51	0.22689	3.74e-06	1.01e-05	-	GPI mannosyltransferase 2, putative
PF3D7_1247400	6699.66	8415.13	-0.3289	3.93e-23	3.41e-22	FKBP35	FK506-binding protein (FKBP)-type peptidyl-prolyl isomerase
PF3D7_1247900	2395.72	1873.87	0.35444	4.92e-14	2.45e-13	-	nucleolar rRNA processing protein, putative
PF3D7_1248100	2105.13	1710.69	0.29933	9.24e-10	3.46e-09	-	methyltransferase, putative
PF3D7_1248200	2750.59	2377.01	0.21059	1.48e-06	4.18e-06	RBM22	pre-mRNA-splicing factor RBM22, putative
PF3D7_1248300	107.158	175.94	-0.71534	2.91e-06	7.99e-06	-	conserved Plasmodium membrane protein, unknown function
PF3D7_1248500	16791.8	19148.7	-0.18948	7.58e-11	3.09e-10	-	bax inhibitor 1, putative
PF3D7_1249300	4063.45	3756.32	0.11339	0.0032625	0.0062153	PPM4	protein phosphatase PPM4, putative
PF3D7_1249400	174.946	299.353	-0.77494	9.52e-11	3.85e-10	-	conserved Plasmodium protein, unknown function
PF3D7_1249500	168.144	307.58	-0.87126	5.63e-13	2.64e-12	-	cutA, putative
PF3D7_1249800	6339.48	5469.56	0.21294	7.52e-10	2.84e-09	THO2	THO complex subunit 2, putative
PF3D7_1249900	2943.82	3243.1	-0.13969	0.00077489	0.0016139	-	apicoplast dimethyladenosine synthase, putative
PF3D7_1250000	3365.98	2940.49	0.19497	2.03e-06	5.67e-06	-	rRNA-processing protein, putative
PF3D7_1250200	4966.22	4013.83	0.30717	1.52e-16	8.95e-16	-	conserved Plasmodium membrane protein, unknown function
PF3D7_1250600	3375.37	2818.43	0.26015	3.5e-10	1.35e-09	-	translation initiation factor eIF-2B subunit beta, putative
PF3D7_1251200	420.879	307.143	0.4545	3.35e-06	9.16e-06	-	coronin
PF3D7_1251300	263.87	532.519	-1.013	4.01e-16	2.29e-15	TMK	thymidylate kinase
PF3D7_1251500	10023.7	7738.25	0.37333	1.29e-30	1.58e-29	DRS1	ATP-dependent RNA helicase DRS1, putative
PF3D7_1252200	297.428	244.306	0.28385	0.010593	0.018612	CHT1	chitinase
PF3D7_1252300	25979.1	23647.9	0.13564	1.62e-06	4.56e-06	-	conserved Plasmodium protein, unknown function
PF3D7_1252400	329.628	170.44	0.95157	7.97e-11	3.24e-10	RH3	reticulocyte binding protein homologue 3,pseudogene
PF3D7_1252500	319.724	243.494	0.39294	0.00028509	0.00062345	-	Plasmodium exported protein, unknown function
PF3D7_1252600	2155.41	1448.6	0.57331	2.65e-30	3.19e-29	-	lysophospholipase, putative
PF3D7_1252800	3904.13	4169.9	-0.095014	0.013231	0.022949	-	Plasmodium exported protein (PHISTb), unknown function
PF3D7_1253000	1632.09	1384.88	0.23696	5.44e-06	1.45e-05	GECO	gametocyte erythrocyte cytosolic protein
PF3D7_1253100	3317.62	2381.72	0.47815	2.38e-29	2.77e-28	-	Plasmodium exported protein (PHISTa), unknown function
PF3D7_1253300	2749.18	2487.2	0.14448	0.0012033	0.0024369	-	Plasmodium exported protein (PHISTa), unknown function, pseudogene
PF3D7_1253600	8.47594	2.15039	1.9788	0.025524	0.041942	RIF	rifin, pseudogene
PF3D7_1253700	30.7731	52.2826	-0.76466	0.007427	0.013435	RIF	rifin
PF3D7_1254200	64.3899	146.879	-1.1897	3.9e-11	1.63e-10	RIF	rifin
PF3D7_1254400	26.2723	56.1157	-1.0949	0.00011662	0.0002669	RIF	rifin
PF3D7_1254600	29.4702	56.4384	-0.93742	0.00091387	0.0018829	-	stevor
PF3D7_1254700	190.828	399.002	-1.0641	3.89e-10	1.5e-09	RIF	rifin
PF3D7_1254800	65.825	151.829	-1.2057	1.05e-11	4.55e-11	RIF	rifin
PF3D7_1255100	48.1702	81.0175	-0.75009	0.00105	0.0021459	RIF	rifin
PF3D7_1300200	464.379	925.585	-0.99506	5.49e-42	1.14e-40	RIF	rifin
PF3D7_1300300	14352	10022.1	0.51807	6.25e-63	2.72e-61	VAR	erythrocyte membrane protein 1, PfEMP1
PF3D7_1300400	1848.65	1455.49	0.34497	9.97e-12	4.34e-11	RIF	rifin
PF3D7_1300500	87.8077	124.592	-0.50479	0.0046196	0.008609	RIF	rifin
PF3D7_1300600	51.8079	99.3143	-0.93883	7.76e-06	2.03e-05	RIF	rifin
PF3D7_1300900	102.317	256.302	-1.3248	2.97e-21	2.3e-20	-	stevor
PF3D7_1301300	940.807	659.849	0.51176	7.77e-14	3.82e-13	-	Plasmodium exported protein (PHISTa-like),unknown function, pseudogene
PF3D7_1301400	40024.5	34771.8	0.20297	3.33e-13	1.59e-12	HYP12	Plasmodium exported protein (hyp12), unknown function
PF3D7_1301600	712.436	460.53	0.62946	1.41e-15	7.75e-15	EBA140	erythrocyte binding antigen-140
PF3D7_1301800	1731.63	987.169	0.81076	8.49e-34	1.23e-32	SURF13.1	surface-associated interspersed protein 13.1 (SURFIN 13.1), pseudogene
PF3D7_1302000	11586.4	10902.1	0.087821	0.0051168	0.0094594	PTP6	EMP1-trafficking protein
PF3D7_1302400	70.5907	46.1483	0.6132	0.021242	0.035482	-	conserved Plasmodium membrane protein, unknown function
PF3D7_1302600	2934.7	2565.54	0.19395	5.74e-06	1.52e-05	DOHH	deoxyhypusine hydroxylase
PF3D7_1302800	24461.9	34513.3	-0.49662	7.01e-69	3.39e-67	-	40S ribosomal protein S7, putative
PF3D7_1303100	721.668	1117.39	-0.63072	8.72e-23	7.41e-22	-	methyltransferase-like protein, putative
PF3D7_1303500	7829.57	6526.47	0.26263	4.39e-15	2.34e-14	NHE	sodium/hydrogen exchanger, Na+, H+ antiporter
PF3D7_1304000	334.255	517.843	-0.63156	4.27e-07	1.27e-06	-	condensin complex subunit 2, putative
PF3D7_1304100	175.24	259.546	-0.56666	4e-06	1.08e-05	LigI	DNA ligase I
PF3D7_1304500	1119.51	1673.84	-0.58029	1.59e-26	1.62e-25	-	small heat shock protein, putative
PF3D7_1304700	340.464	281.941	0.27211	0.0091936	0.016339	CYC4	cyclin
PF3D7_1304800	113.74	81.862	0.47448	0.026939	0.044019	-	small nucleolar RNA snoR16
PF3D7_1305200	55.4508	113.735	-1.0364	1.98e-07	5.99e-07	ApiAP2	transcription factor with AP2 domain(s)
PF3D7_1305300	11740.1	12645.3	-0.10716	0.017506	0.029843	-	conserved Plasmodium protein, unknown function
PF3D7_1305400	1980.73	1506.68	0.39466	5.01e-15	2.66e-14	-	AAR2 protein, putative
PF3D7_1305600	117.036	205.989	-0.81562	2.02e-08	6.79e-08	-	membrane integral peptidase, M50 family,putative
PF3D7_1306300	237.305	345.244	-0.54088	6.17e-07	1.8e-06	-	SAM dependent methyltransferase, putative
PF3D7_1306400	9797.34	10662	-0.12202	0.00011767	0.00026898	RPT4	26S protease regulatory subunit 10B, putative
PF3D7_1306500	449.844	364.355	0.30408	0.0042901	0.0080218	-	MORN repeat protein, putative
PF3D7_1306600	1353.11	1228.1	0.13985	0.015587	0.026801	-	V-type proton ATPase subunit H, putative
PF3D7_1306700	102.932	157.772	-0.61614	0.00010945	0.00025184	-	conserved Plasmodium protein, unknown function
PF3D7_1306800	1493.01	1165.71	0.35702	1.55e-10	6.2e-10	-	RED-like protein, putative
PF3D7_1306900	3163.64	2555.08	0.30821	3.97e-13	1.88e-12	SNRPA	U1 small nuclear ribonucleoprotein A, putative
PF3D7_1307000	1606.12	1452.36	0.14518	0.0073805	0.013364	RRP40	exosome complex component RRP40, putative
PF3D7_1307100	5188.02	3850.64	0.43009	1.04e-30	1.29e-29	UTP6	U3 small nucleolar RNA-associated protein 6,putative
PF3D7_1307200	1775.33	1406.96	0.33551	6.63e-11	2.71e-10	-	DnaJ protein, putative
PF3D7_1307300	1142.96	1020.48	0.16352	0.0061576	0.01126	DBP6	ATP-dependent RNA helicase DBP6, putative
PF3D7_1308000	173.687	214.14	-0.30206	0.021086	0.035285	-	conserved Plasmodium membrane protein, unknown function
PF3D7_1308100	114.968	246.99	-1.1032	1.52e-10	6.08e-10	-	CCAAT-binding transcription factor, putative
PF3D7_1308200	60706.9	67723.7	-0.1578	1.54e-08	5.24e-08	cpsSII	carbamoyl phosphate synthetase
PF3D7_1308300	16305.3	22533	-0.4667	1.61e-57	5.77e-56	RPS27	40S ribosomal protein S27
PF3D7_1308800	456.298	698.761	-0.61482	8.5e-15	4.42e-14	INT	tyrosine recombinase
PF3D7_1308900	5420.56	4712.31	0.20201	0.0010664	0.0021754	DCP2	mRNA-decapping enzyme 2, putative
PF3D7_1309000	3716.28	4031.74	-0.11754	0.0023305	0.0045291	-	conserved Plasmodium protein, unknown function
PF3D7_1309100	17842.9	24294.9	-0.44531	2.34e-53	7.38e-52	-	60S ribosomal protein L24, putative
PF3D7_1309200	3060.83	3265.2	-0.093248	0.020961	0.035107	PPM6	protein phosphatase PPM6, putative
PF3D7_1309300	9772.47	8004.31	0.28795	4.49e-19	3.09e-18	PRPF3	U4/U6 small nuclear ribonucleoprotein PRP3,putative
PF3D7_1309400	1301.21	1486.04	-0.19161	0.00041825	0.00089666	-	HORMA domain protein, putative
PF3D7_1309500	2492.89	2054.17	0.27926	1.03e-09	3.85e-09	GAR1	H/ACA ribonucleoprotein complex subunit 1,putative
PF3D7_1309600	728.014	636.353	0.19414	0.008974	0.015979	-	ribosomal RNA methyltransferase, putative
PF3D7_1309700	1188.01	978.763	0.27951	3.46e-06	9.43e-06	VPS18	vacuolar protein sorting-associated protein 18,putative
PF3D7_1309800	400.062	772.338	-0.94901	2.27e-33	3.24e-32	-	conserved Plasmodium protein, unknown function
PF3D7_1309900	26.534	69.8923	-1.3973	1.89e-07	5.74e-07	-	conserved Plasmodium protein, unknown function
PF3D7_1310000	36.8529	64.2075	-0.80097	0.0019638	0.0038644	OSCP	mitochondrial ATP synthase delta subunit,putative
PF3D7_1310100	176.357	253.482	-0.52338	5.62e-05	0.00013369	-	conserved Plasmodium protein, unknown function
PF3D7_1310300	305.681	256.717	0.25185	0.022721	0.037726	-	zinc finger protein, putative
PF3D7_1310400	4690.88	4239.42	0.14599	7.62e-05	0.00017828	-	conserved Plasmodium protein, unknown function
PF3D7_1310500	1214.9	1043.53	0.21936	0.00044636	0.00095472	-	conserved protein, unknown function
PF3D7_1310700	201.692	134.181	0.58797	0.001832	0.0036178	-	RNA-binding protein, putative
PF3D7_1310800	6067.43	5750.93	0.07729	0.025429	0.041822	-	conserved Plasmodium protein, unknown function
PF3D7_1311000	309.139	247.864	0.3187	0.0044638	0.008327	ISD11	protein ISD11, putative
PF3D7_1311100	266.357	185.717	0.52026	2.56e-05	6.35e-05	-	meiosis-specific nuclear structural protein 1,putative
PF3D7_1311200	1197.12	1026.7	0.22156	0.00020249	0.00045079	-	alternative splicing regulator, putative
PF3D7_1311300	352.333	448.437	-0.34797	0.00015933	0.00035801	-	ATP synthase subunit gamma, mitochondrial
PF3D7_1311400	5581.67	4278.05	0.38374	9.44e-18	6.03e-17	AP1M1	AP-1 complex subunit mu-1
PF3D7_1311600	2240.67	1850.03	0.27638	4.85e-09	1.72e-08	-	conserved Plasmodium protein, unknown function
PF3D7_1311900	7783.43	6863.02	0.18156	6.5e-08	2.08e-07	vapA	V-type proton ATPase catalytic subunit A
PF3D7_1312300	86.0334	156.097	-0.85948	3.3e-07	9.86e-07	-	mitochondrial ribosomal protein S35 precursor,putative
PF3D7_1312400	194.997	323.381	-0.72978	2.5e-10	9.83e-10	IF2a	translation initiation factor IF-2, putative
PF3D7_1312600	533.556	386.385	0.4656	1.45e-07	4.48e-07	BCKDHA	2-oxoisovalerate dehydrogenase subunit alpha,mitochondrial, putative
PF3D7_1312700	2201.57	3862.14	-0.81087	1.24e-82	8.93e-81	-	probable protein, unknown function
PF3D7_1312800	260.617	350.936	-0.42927	4.9e-05	0.00011727	-	conserved Plasmodium protein, unknown function
PF3D7_1312900	14005.8	13185.5	0.087078	0.0036863	0.0069678	EIF4G	eukaryotic translation initation factor 4 gamma
PF3D7_1313100	111.147	61.8798	0.84492	1.86e-05	4.67e-05	-	conserved Plasmodium protein, unknown function
PF3D7_1313300	140.595	217.842	-0.63174	3.81e-06	1.03e-05	-	peptidyl-prolyl cis-trans isomerase, putative
PF3D7_1313800	9030.6	7142.52	0.33839	4.94e-13	2.32e-12	-	conserved Plasmodium membrane protein, unknown function
PF3D7_1313900	406.944	303.913	0.42117	1.53e-05	3.87e-05	-	conserved Plasmodium protein, unknown function
PF3D7_1314000	317.846	450.362	-0.50275	4.3e-05	0.00010374	-	conserved Plasmodium protein, unknown function
PF3D7_1314100	1451.82	1277.28	0.18479	0.00084423	0.0017485	-	conserved Plasmodium protein, unknown function
PF3D7_1314200	349.388	667.685	-0.93434	3.16e-28	3.46e-27	TERT	telomerase reverse transcriptase
PF3D7_1314300	392.96	641.55	-0.70718	1.67e-17	1.05e-16	-	conserved Plasmodium protein, unknown function
PF3D7_1314600	772.914	933.905	-0.27297	4.6e-05	0.00011056	LipL1	lipoate-protein ligase 1
PF3D7_1314700	1577.66	1951.66	-0.30692	1.97e-07	5.96e-07	-	conserved Plasmodium protein, unknown function
PF3D7_1314900	4967.7	4517.51	0.13705	0.00015603	0.0003513	P44	general transcription factor IIH subunit 2
PF3D7_1315000	655.158	512.3	0.35486	0.00022565	0.00049896	-	conserved Plasmodium protein, unknown function
PF3D7_1315700	2638.15	2075.09	0.34635	1.29e-14	6.61e-14	GCD14	tRNA (adenine(58)-N(1))-methyltransferase catalytic subunit TRM61, putative
PF3D7_1315900	10518.4	9404.05	0.16156	3.13e-07	9.36e-07	-	exportin-1, putative
PF3D7_1316100	1127.2	983.84	0.19625	0.0011165	0.0022702	IPK2	inositol polyphosphate kinase, putative
PF3D7_1316500	4223.62	3579.03	0.23891	1.05e-09	3.91e-09	PRP40	pre-mRNA-processing factor 40, putative
PF3D7_1316600	5061.26	4387.9	0.20596	3.07e-06	8.39e-06	CCT	choline-phosphate cytidylyltransferase
PF3D7_1316800	2711.55	2230.74	0.28159	1.47e-10	5.89e-10	SEC20	protein transport protein SEC20, putative
PF3D7_1316900	3707.36	2974.97	0.31751	3.67e-15	1.95e-14	-	conserved Plasmodium protein, unknown function
PF3D7_1317000	4244.77	3401.58	0.31948	3.07e-16	1.77e-15	USP39	U4/U6.U5 tri-snRNP-associated protein 2,putative
PF3D7_1317100	2569.14	4171.61	-0.69932	1.23e-66	5.81e-65	MCM4	DNA replication licensing factor MCM4
PF3D7_1317400	1989.36	2190.07	-0.13867	0.0048392	0.008991	-	conserved Plasmodium protein, unknown function
PF3D7_1317500	62.4343	143.596	-1.2016	7e-11	2.86e-10	-	conserved Plasmodium protein, unknown function
PF3D7_1317600	662.891	1269.76	-0.93771	3.48e-49	9.67e-48	-	conserved Plasmodium protein, unknown function
PF3D7_1317700	723.159	876.845	-0.27801	4.18e-05	0.0001013	-	conserved Plasmodium protein, unknown function
PF3D7_1317800	33833	43024.7	-0.34674	4e-36	6.47e-35	RPS19	40S ribosomal protein S19
PF3D7_1317900	4343.34	3458.3	0.32874	1.73e-17	1.09e-16	-	small ribosomal subunit nuclear export protein,putative
PF3D7_1318000	1361.25	1190.41	0.19348	0.00064973	0.0013651	-	conserved Plasmodium membrane protein, unknown function
PF3D7_1318100	243.056	428.367	-0.81756	8e-16	4.46e-15	-	ferredoxin, putative
PF3D7_1318300	1057.63	924.893	0.19348	0.0020749	0.0040685	-	conserved Plasmodium protein, unknown function
PF3D7_1318400	1184.05	1903.18	-0.68467	1.25e-38	2.25e-37	SMC2	structural maintenance of chromosomes protein 2,putative
PF3D7_1318800	11355.8	12036	-0.083933	0.0064323	0.011712	SEC63	translocation protein SEC63
PF3D7_1318900	251.458	118.934	1.0802	5.6e-15	2.96e-14	-	conserved Plasmodium protein, unknown function
PF3D7_1319100	673.802	376.597	0.8393	4.75e-24	4.28e-23	-	conserved protein, unknown function
PF3D7_1319300	7423.06	6549.1	0.18072	7.92e-08	2.51e-07	-	N2,N2-dimethylguanosine tRNA methyltransferase,putative
PF3D7_1319400	2562.48	3289.56	-0.36035	1.05e-17	6.67e-17	-	conserved Plasmodium protein, unknown function
PF3D7_1319600	185.926	147.065	0.33828	0.018385	0.031168	-	conserved Plasmodium protein, unknown function
PF3D7_1319700	95.8756	190.712	-0.99216	8.4e-11	3.41e-10	-	protein phosphatase PP2A regulatory subunit A,putative
PF3D7_1320000	6251.65	5002.3	0.32164	1.21e-19	8.64e-19	GP1	golgi protein 1
PF3D7_1320100	85.439	149.795	-0.81002	1.38e-05	3.53e-05	ClpS	ATP-dependent Clp protease adapter protein ClpS
PF3D7_1320200	290.767	400.263	-0.46109	3.72e-06	1.01e-05	-	TBC domain protein, putative
PF3D7_1320300	823.213	1020.96	-0.31058	1.83e-05	4.6e-05	-	conserved Plasmodium protein, unknown function
PF3D7_1320700	181.842	282.715	-0.63666	1.53e-07	4.7e-07	-	conserved Plasmodium protein, unknown function
PF3D7_1320800	612.514	1626.37	-1.4088	2.46e-116	3.26e-114	-	dihydrolipoyllysine-residue succinyltransferase component of 2-oxoglutarate dehydrogenase complex
PF3D7_1321700	17337.2	16162.4	0.10122	0.00068339	0.0014325	SF1	splicing factor 1
PF3D7_1321800	5100.67	4505.46	0.17901	1.33e-06	3.79e-06	-	protein transport protein SFT2, putative
PF3D7_1322000	544.558	848.94	-0.64058	1.13e-14	5.84e-14	-	adenosine-diphosphatase, putative
PF3D7_1322100	5857.51	5114.67	0.19565	3.91e-08	1.28e-07	SET2	histone-lysine N-methyltransferase SET2
PF3D7_1322200	1963.44	2614.98	-0.41341	7.08e-20	5.09e-19	-	conserved Plasmodium protein, unknown function
PF3D7_1322300	655.7	1158.66	-0.82135	5.58e-36	8.99e-35	-	conserved Plasmodium protein, unknown function
PF3D7_1322500	254.477	380.615	-0.5808	2.66e-08	8.83e-08	DHHC5	palmitoyltransferase, putative
PF3D7_1322700	66.3193	92.2373	-0.47592	0.019004	0.032071	-	conserved Plasmodium protein, unknown function
PF3D7_1322800	18.1024	42.6933	-1.2378	0.0002445	0.00053893	-	conserved Plasmodium protein, unknown function
PF3D7_1323000	296.501	211.22	0.48929	0.00010057	0.00023246	FabZ	beta-hydroxyacyl-ACP dehydratase
PF3D7_1323100	16969	23179.1	-0.44992	1.28e-49	3.63e-48	-	60S ribosomal protein L6, putative
PF3D7_1323400	34518.3	43701.2	-0.34031	1.24e-34	1.86e-33	RPL23	60S ribosomal protein L23
PF3D7_1323500	3359.93	4038.34	-0.26533	1.58e-11	6.78e-11	PMV	plasmepsin V
PF3D7_1323600	601.475	778.332	-0.37188	3.34e-07	9.97e-07	-	conserved Plasmodium protein, unknown function
PF3D7_1323800	1416.86	1173.78	0.27153	1.41e-06	4e-06	VPS52	vacuolar protein sorting-associated protein 52,putative
PF3D7_1323900	2156.8	1884.85	0.19444	5.15e-05	0.00012308	-	protein BCP1, putative
PF3D7_1324000	3305.19	2980.64	0.14911	0.00029687	0.0006482	-	conserved Plasmodium protein, unknown function
PF3D7_1324100	473.138	726.534	-0.61877	1.57e-15	8.56e-15	-	conserved Plasmodium membrane protein, unknown function
PF3D7_1324200	5074.2	4249.75	0.2558	4.94e-12	2.18e-11	-	micro-fibrillar-associated protein, putative
PF3D7_1324300	1227.95	1664.4	-0.43875	4.99e-16	2.83e-15	-	conserved Plasmodium membrane protein, unknown function
PF3D7_1324400	1885.31	1517.23	0.31336	1.26e-09	4.68e-09	-	MSF1-like protein, putative
PF3D7_1324500	471.915	789.339	-0.74212	2.02e-18	1.34e-17	-	DEAD box helicase, putative
PF3D7_1324600	264.59	348.626	-0.39792	0.00018146	0.00040675	-	conserved Plasmodium protein, unknown function
PF3D7_1324700	1148.82	936.446	0.29488	1.41e-06	4.01e-06	YKT6.2	SNARE protein, putative
PF3D7_1324900	58400.9	77394.7	-0.40624	1.65e-40	3.26e-39	LDH	L-lactate dehydrogenase
[truncated: 694 more rows]

## Sheet: Table S4 
Table S4 Pathway and process enrichment of differentially expressed genes between DHA and ctrl group
[truncated: 66 more rows]

[truncated: 6 more sheets: Table S5, Table S6 , Table S7, Table S8, Table S9, Table S10]
